# Supplementary material for: Unique hole-accepting carbon-dots promoting selective carbon dioxide reduction nearly 100% to methanol by pure water
Source: Nat Commun. 2020 May 21;11:2531. doi: 10.1038/s41467-020-16227-3 (PMC7242399; doi:10.1038/s41467-020-16227-3)
Supplement: Supplementary file 2 — Source Data [file 41467_2020_16227_MOESM2_ESM.xlsx]

## Sheet: Fig.1
A	XRD					B&C are TEM images		D	RAMAN						E	FTIR						F	UVVIS
2theta	CN	2theta	mCD/CN	2theta	sCD/CN			wavenumber	CN	wavenumber	mCD	wavenumber	sCD		wavenumber	CN	wavenumber	mCD	wavenumber	sCD		wavelength	CN	wavelength	mCD/CN	wavelength	sCD/CN
10	0.15179	10	-0.7939	10	-1.75305			2001.46	275.838	2001.46	340.373	2002.46	535.862		499.563	96.1017	499.563	111.668	601.791	116.635		800	0.09361	800	0.4907	800	0.19907
10.05	0.23214	10.05	-0.70539	10.015	-1.78559			1998.49	289.293	1998.49	334.408	1999.49	550.042		501.492	96.1095	501.492	113.677	605.648	116.465		799	0.09345	799	0.4916	799	0.19982
10.1	0.125	10.1	-0.60802	10.03	-1.76861			1995.51	293.434	1995.51	336.078	1996.52	545.718		503.421	95.6983	503.421	114.918	609.506	116.395		798	0.09378	798	0.49301	798	0.20016
10.15	0.19643	10.15	-0.72305	10.045	-1.83933			1992.54	281.601	1992.54	321.35	1993.54	511.131		505.35	94.2382	505.35	114.823	613.363	115.976		797	0.09458	797	0.49551	797	0.20141
10.2	0.16071	10.2	-0.61684	10.06	-1.77427			1989.56	289.103	1989.56	322.029	1990.57	513.541		507.279	94.209	507.279	114.269	617.221	115.835		796	0.09368	796	0.49775	796	0.20171
10.25	0.19643	10.25	-0.68762	10.075	-1.72618			1986.59	272.236	1986.59	334.129	1987.59	515.109		509.207	94.0694	509.207	110.427	621.079	115.705		795	0.09383	795	0.49981	795	0.20254
10.3	0.17857	10.3	-0.68761	10.09	-1.74174			1983.61	266.296	1983.61	327.605	1984.62	537.68		511.136	94.0427	511.136	110.285	624.936	115.672		794	0.09449	794	0.4993	794	0.20229
10.35	0.16071	10.35	-0.80263	10.105	-1.74174			1980.64	296.473	1980.64	325.675	1981.64	536.722		513.065	93.9407	513.065	114.372	628.794	115.424		793	0.0936	793	0.50221	793	0.20256
10.4	0.125	10.4	-0.66987	10.12	-1.73325			1977.66	265.34	1977.66	332.555	1978.67	502.175		514.994	93.4841	514.994	113.299	632.652	115.579		792	0.09386	792	0.50415	792	0.20272
10.45	0.20536	10.45	-0.56366	10.135	-1.72194			1974.68	312.293	1974.68	332.858	1975.69	537.327		516.923	93.8331	516.923	109.939	636.509	114.943		791	0.09362	791	0.50652	791	0.20368
10.5	0.17857	10.5	-0.69639	10.15	-1.66677			1971.7	290.403	1971.7	323.734	1972.71	537.209		518.851	94.9468	518.851	111.481	640.367	115.276		790	0.09403	790	0.50768	790	0.20335
10.55	0.15179	10.55	-0.67867	10.165	-1.73042			1968.72	262.648	1968.72	320.443	1969.73	508.559		520.78	94.6456	520.78	110.288	644.225	114.439		789	0.09438	789	0.51003	789	0.20482
10.6	0.15179	10.6	-0.68751	10.18	-1.74598			1965.74	270.98	1965.74	319.88	1966.75	496.701		522.709	95.9115	522.709	111.103	648.082	114.618		788	0.09374	788	0.51101	788	0.20447
10.65	0.1875	10.65	-0.66979	10.195	-1.77568			1962.76	261.694	1962.76	317.335	1963.77	528.468		524.638	95.5886	524.638	112.532	651.94	114.077		787	0.09375	787	0.51378	787	0.20581
10.7	0.16964	10.7	-0.73172	10.21	-1.7573			1959.78	277.57	1959.78	317.323	1960.79	538.417		526.567	95.1148	526.567	112.785	655.797	114.308		786	0.09441	786	0.51447	786	0.2065
10.75	0.1875	10.75	-0.74055	10.225	-1.71628			1956.8	269.964	1956.8	314.515	1957.81	516.498		528.496	95.4383	528.496	113.949	659.655	113.868		785	0.09423	785	0.51761	785	0.20756
10.8	0.22321	10.8	-0.75824	10.24	-1.78276			1953.82	253.979	1953.82	323.826	1954.83	523.93		530.424	95.6165	530.424	115.39	663.513	114.438		784	0.09473	784	0.51956	784	0.20721
10.85	0.21429	10.85	-0.75822	10.255	-1.80963			1950.83	289.12	1950.83	323.826	1951.84	522.977		532.353	95.3457	532.353	114.259	667.37	114.122		783	0.09323	783	0.51949	783	0.2081
10.9	0.21429	10.9	-0.72281	10.27	-1.83792			1947.85	301.625	1947.85	323.938	1948.86	498.563		534.282	94.468	534.282	112.903	671.228	113.468		782	0.09421	782	0.52231	782	0.20835
10.95	0.13393	10.95	-0.59005	10.285	-1.8167			1944.86	275.591	1944.86	324.614	1945.87	516.046		536.211	93.1951	536.211	113.96	675.086	114.177		781	0.09487	781	0.52466	781	0.20915
11	0.125	11	-0.70507	10.3	-1.77568			1941.88	279.718	1941.88	315.635	1942.89	517.608		538.14	94.6504	538.14	113.505	678.943	113.813		780	0.09382	780	0.52602	780	0.20851
11.05	0.22321	11.05	-0.71391	10.315	-1.70779			1938.89	302.264	1938.89	318.415	1939.9	505.772		540.068	95.3065	540.068	111.651	682.801	113.779		779	0.09499	779	0.52804	779	0.21037
11.1	0.21429	11.1	-0.68734	10.33	-1.75588			1935.91	244.437	1935.91	316.494	1936.92	497.289		541.997	95.3478	541.997	111.452	686.659	113.612		778	0.09397	778	0.53013	778	0.21072
11.15	0.16964	11.15	-0.60768	10.345	-1.69931			1932.92	310.501	1932.92	316.056	1933.93	520.616		543.926	95.8562	543.926	111.138	690.516	113.53		777	0.09499	777	0.53279	777	0.21198
11.2	0.10714	11.2	-0.73156	10.36	-1.76295			1929.93	287.004	1929.93	306.222	1930.94	503.766		545.855	95.8389	545.855	109.779	694.374	113.563		776	0.09355	776	0.53353	776	0.21198
11.25	0.14286	11.25	-0.70499	10.375	-1.78134			1926.94	286.941	1926.94	311.226	1927.96	522.061		547.784	95.1011	547.784	108.778	698.231	113.362		775	0.09489	775	0.53598	775	0.21301
11.3	0.14286	11.3	-0.64303	10.39	-1.80397			1923.95	302.769	1923.95	309.061	1924.97	496.017		549.713	95.6919	549.713	108.62	702.089	113.323		774	0.0951	774	0.53792	774	0.2136
11.35	0.26786	11.35	-0.70496	10.405	-1.83368			1920.96	265.074	1920.96	316.905	1921.98	499.253		551.641	95.1133	551.641	108.369	705.947	113.199		773	0.09468	773	0.53887	773	0.21359
11.4	0.19643	11.4	-0.70494	10.42	-1.84216			1917.97	273.376	1917.97	308.932	1918.99	501.652		553.57	95.0949	553.57	109	709.804	113.152		772	0.09408	772	0.54066	772	0.21442
11.45	0.1875	11.45	-0.65183	10.435	-1.8365			1914.98	249.913	1914.98	311.832	1916	499.035		555.499	95.9357	555.499	108.487	713.662	112.918		771	0.09431	771	0.54258	771	0.21535
11.5	0.16964	11.5	-0.51022	10.45	-1.75305			1911.99	304.175	1911.99	313.003	1913.01	519.818		557.428	96.1865	557.428	108.472	717.52	112.816		770	0.09483	770	0.54416	770	0.21593
11.55	0.15179	11.55	-0.73144	10.465	-1.76437			1909	292.412	1909	308.616	1910.01	489.625		559.357	94.9938	559.357	108.719	721.377	112.511		769	0.09533	769	0.54783	769	0.21678
11.6	0.24107	11.6	-0.75797	10.48	-1.80397			1906.01	260.607	1906.01	317.686	1907.02	526.273		561.285	95.0523	561.285	109.278	725.235	112.557		768	0.09476	768	0.54841	768	0.21593
11.65	0.16071	11.65	-0.67831	10.495	-1.74457			1903.01	274.747	1903.01	314.164	1904.03	509.454		563.214	95.3858	563.214	111.569	729.092	112.324		767	0.09437	767	0.55064	767	0.21738
11.7	0.22321	11.7	-0.6429	10.51	-1.72052			1900.02	282.201	1900.02	312.865	1901.03	517.692		565.143	95.225	565.143	113.871	732.95	112.172		766	0.09481	766	0.55367	766	0.21801
11.75	0.24107	11.75	-0.72253	10.525	-1.75022			1897.02	298.833	1897.02	305.521	1898.04	497.544		567.072	94.191	567.072	112.457	736.808	111.987		765	0.09565	765	0.55384	765	0.21903
11.8	0.14286	11.8	-0.73136	10.54	-1.76154			1894.03	279.573	1894.03	310.022	1895.04	519.969		569.001	94.4046	569.001	111.223	740.665	111.886		764	0.09497	764	0.55627	764	0.21938
11.85	0.23214	11.85	-0.6163	10.555	-1.74174			1891.03	272.003	1891.03	297.01	1892.05	509.008		570.93	94.0134	570.93	111.318	744.523	111.637		763	0.09527	763	0.5587	763	0.21985
11.9	0.19643	11.9	-0.67823	10.57	-1.81529			1888.03	284.456	1888.03	310.755	1889.05	512.233		572.858	94.4029	572.858	110.797	748.381	111.564		762	0.09525	762	0.56067	762	0.2206
11.95	0.28571	11.95	-0.69591	10.585	-1.7969			1885.04	276.053	1885.04	306.13	1886.05	506.282		574.787	94.8014	574.787	110.639	752.238	111.349		761	0.09497	761	0.56312	761	0.22155
12	0.19643	12	-0.65165	10.6	-1.81812			1882.04	291.835	1882.04	315.062	1883.05	522.849		576.716	94.8623	576.716	110.038	756.096	111.331		760	0.09537	760	0.56472	760	0.22178
12.05	0.16964	12.05	-0.58084	10.615	-1.84216			1879.04	289.27	1879.04	310.068	1880.06	504.392		578.645	94.5857	578.645	109.291	759.953	111.07		759	0.09533	759	0.56712	759	0.22256
12.1	0.1875	12.1	-0.70471	10.63	-1.85206			1876.04	290.874	1876.04	310.866	1877.06	495.113		580.574	94.8727	580.574	109.256	763.811	111.113		758	0.09536	758	0.56816	758	0.22328
12.15	0.25	12.15	-0.76664	10.645	-1.80256			1873.04	287.477	1873.04	302.551	1874.06	520.838		582.502	94.6972	582.502	109.561	767.669	110.988		757	0.09543	757	0.57077	757	0.22411
12.2	0.20536	12.2	-0.60733	10.66	-1.77851			1870.04	290.746	1870.04	299.902	1871.06	495.729		584.431	94.5627	584.431	110.08	771.526	110.752		756	0.09534	756	0.57238	756	0.2247
12.25	0.25	12.25	-0.63387	10.675	-1.78134			1867.04	286.518	1867.04	307.471	1868.05	489.789		586.36	94.7407	586.36	109.489	775.384	110.776		755	0.09561	755	0.57438	755	0.22543
12.3	0.21429	12.3	-0.625	10.69	-1.74315			1864.04	257.31	1864.04	305.069	1865.05	499.675		588.289	94.8742	588.289	108.822	779.242	110.665		754	0.09483	754	0.57581	754	0.22543
12.35	0.28571	12.35	-0.66038	10.705	-1.81953			1861.03	259.751	1861.03	309.065	1862.05	487.909		590.218	94.9077	590.218	108.651	783.099	110.735		753	0.09589	753	0.57868	753	0.22678
12.4	0.25	12.4	-0.64267	10.72	-1.8266			1858.03	297.15	1858.03	300.882	1859.05	494.461		592.147	94.7834	592.147	108.583	786.957	110.772		752	0.09592	752	0.58003	752	0.22716
12.45	0.26786	12.45	-0.64265	10.735	-1.77144			1855.02	306.238	1855.02	309.06	1856.04	505.172		594.075	94.4584	594.075	108.658	790.815	110.744		751	0.09528	751	0.58233	751	0.22785
12.5	0.25893	12.5	-0.72228	10.75	-1.74881			1852.02	285.371	1852.02	297.191	1853.04	498.404		596.004	94.622	596.004	108.908	794.672	110.829		750	0.09543	750	0.58499	750	0.22894
12.55	0.25	12.55	-0.63377	10.765	-1.77851			1849.01	267.009	1849.01	301.064	1850.03	507.446		597.933	94.9123	597.933	108.697	798.53	110.842		749	0.0955	749	0.58648	749	0.22932
12.6	0.32143	12.6	-0.72225	10.78	-1.75164			1846.01	298.552	1846.01	300.878	1847.03	490.7		599.862	94.986	599.862	108.219	802.387	110.775		748	0.09596	748	0.58816	748	0.22978
12.65	0.34821	12.65	-0.58064	10.795	-1.80822			1843	278.532	1843	300.446	1844.02	493.918		601.791	94.892	601.791	108.04	806.245	110.747		747	0.09592	747	0.59002	747	0.23063
12.7	0.33036	12.7	-0.58062	10.81	-1.76013			1839.99	304.239	1839.99	302.35	1841.01	479.677		603.719	95.2239	603.719	108.078	810.103	110.997		746	0.09567	746	0.59184	746	0.2314
12.75	0.27679	12.75	-0.5983	10.825	-1.82377			1836.99	285.889	1836.99	299.707	1838.01	491.208		605.648	95.2895	605.648	108.08	813.96	110.884		745	0.0958	745	0.59351	745	0.23264
12.8	0.27679	12.8	-0.70448	10.84	-1.76154			1833.98	276.686	1833.98	292.523	1835	506.057		607.577	95.0879	607.577	108.227	817.818	110.777		744	0.09584	744	0.59672	744	0.23299
12.85	0.25893	12.85	-0.62482	10.855	-1.80539			1830.97	266.657	1830.97	292.094	1831.99	515.085		609.506	95.1201	609.506	108.43	821.676	110.493		743	0.09581	743	0.59735	743	0.23321
12.9	0.28571	12.9	-0.58941	10.87	-1.77286			1827.96	276.565	1827.96	304.061	1828.98	493.376		611.435	95.3577	611.435	108.476	825.533	110.415		742	0.09588	742	0.60013	742	0.23433
12.95	0.375	12.95	-0.59824	10.885	-1.76154			1824.95	281.486	1824.95	294.672	1825.97	492.437		613.363	95.4854	613.363	108.802	829.391	110.321		741	0.09596	741	0.60239	741	0.23524
13	0.30357	13	-0.68672	10.9	-1.77427			1821.93	286.405	1821.93	303.321	1822.96	503.122		615.292	95.3336	615.292	108.852	833.249	110.324		740	0.09612	740	0.60446	740	0.23591
13.05	0.29464	13.05	-0.55396	10.915	-1.77003			1818.92	346.1	1818.92	298.842	1819.94	467.319		617.221	95.1786	617.221	108.101	837.106	110.215		739	0.09651	739	0.60596	739	0.23691
13.1	0.16964	13.1	-0.57164	10.93	-1.76578			1815.91	292.918	1815.91	290.564	1816.93	503.73		619.15	95.1989	619.15	107.821	840.964	110.07		738	0.09586	738	0.60918	738	0.23716
13.15	0.30357	13.15	-0.65127	10.945	-1.81387			1812.9	245.565	1812.9	297.246	1813.92	487.026		621.079	95.0887	621.079	108.169	844.821	110.061		737	0.09573	737	0.61021	737	0.23801
13.2	0.22321	13.2	-0.60701	10.96	-1.78841			1809.88	267.076	1809.88	292.894	1810.9	483.601		623.008	95.0333	623.008	108.847	848.679	110.022		736	0.09574	736	0.61242	736	0.23825
13.25	0.23214	13.25	-0.73973	10.975	-1.81387			1806.87	308.48	1806.87	299.818	1807.89	476.031		624.936	94.7911	624.936	109.006	852.537	109.85		735	0.09615	735	0.61416	735	0.23973
13.3	0.33036	13.3	-0.61582	10.99	-1.80539			1803.85	296.805	1803.85	299.02	1804.88	499.142		626.865	94.5897	626.865	108.514	856.394	109.797		734	0.09579	734	0.61625	734	0.23978
13.35	0.30357	13.35	-0.55386	11.005	-1.79832			1800.84	301.713	1800.84	297.121	1801.86	488.256		628.794	94.5933	628.794	108.146	860.252	109.741		733	0.09597	733	0.61949	733	0.24117
13.4	0.36607	13.4	-0.61579	11.02	-1.79124			1797.82	307.448	1797.82	297.058	1798.84	471.573		630.723	94.7075	630.723	108.449	864.11	109.831		732	0.09642	732	0.62029	732	0.24186
13.45	0.22321	13.45	-0.52728	11.035	-1.7969			1794.8	306.552	1794.8	294.058	1795.83	485.555		632.652	94.4502	632.652	108.446	867.967	109.687		731	0.0959	731	0.62286	731	0.24272
13.5	0.32143	13.5	-0.61576	11.05	-1.70072			1791.78	281.634	1791.78	293.998	1792.81	516.099		634.58	94.3621	634.58	107.975	871.825	109.65		730	0.09629	730	0.62514	730	0.24395
13.55	0.3125	13.55	-0.65999	11.065	-1.73467			1788.76	284.885	1788.76	291.856	1789.79	480.372		636.509	94.2402	636.509	107.371	875.682	109.603		729	0.09598	729	0.6269	729	0.24419
13.6	0.23214	13.6	-0.65997	11.08	-1.72901			1785.75	286.478	1785.75	290.816	1786.77	509.248		638.438	94.2292	638.438	107.494	879.54	109.507		728	0.09617	728	0.62927	728	0.24567
13.65	0.26786	13.65	-0.58031	11.095	-1.80539			1782.73	310.421	1782.73	298.461	1783.75	486.783		640.367	93.9058	640.367	107.865	883.398	109.379		727	0.09666	727	0.63171	727	0.24562
13.7	0.23214	13.7	-0.71304	11.11	-1.80256			1779.7	261.524	1779.7	297.789	1780.73	506.54		642.296	93.558	642.296	108.016	887.255	109.375		726	0.09636	726	0.63345	726	0.24674
13.75	0.27679	13.75	-0.52718	11.125	-1.83226			1776.68	291.253	1776.68	288.677	1777.71	472.502		644.225	93.4006	644.225	107.95	891.113	109.283		725	0.09674	725	0.63553	725	0.24845
13.8	0.26786	13.8	-0.65106	11.14	-1.81104			1773.66	291.189	1773.66	299.62	1774.69	466.606		646.153	93.2812	646.153	108.267	894.971	109.288		724	0.09665	724	0.63821	724	0.24859
13.85	0.22321	13.85	-0.72184	11.155	-1.75022			1770.64	281.2	1770.64	296.379	1771.66	500.416		648.082	93.1287	648.082	108.757	898.828	109.192		723	0.09655	723	0.64032	723	0.24985
13.9	0.23214	13.9	-0.53598	11.17	-1.7969			1767.61	277.004	1767.61	286.176	1768.64	445.727		650.011	93.0217	650.011	109.061	902.686	109.153		722	0.09641	722	0.64228	722	0.25076
13.95	0.3125	13.95	-0.60676	11.185	-1.80822			1764.59	300.917	1764.59	302.486	1765.62	482.007		651.94	92.991	651.94	108.963	906.544	109.05		721	0.09675	721	0.64418	721	0.2515
14	0.23214	14	-0.58904	11.2	-1.83226			1761.57	285.974	1761.57	292.041	1762.59	488.513		653.869	93.353	653.869	109.026	910.401	108.989		720	0.09688	720	0.64621	720	0.25237
14.05	0.26786	14.05	-0.61558	11.215	-1.79549			1758.54	322.269	1758.54	288.316	1759.57	486.753		655.797	93.4108	655.797	108.829	914.259	108.846		719	0.09667	719	0.64867	719	0.25325
14.1	0.28571	14.1	-0.64211	11.23	-1.78134			1755.51	311.458	1755.51	297.534	1756.54	497.386		657.726	93.5021	657.726	108.57	918.116	108.723		718	0.09681	718	0.65096	718	0.25419
14.15	0.25893	14.15	-0.68634	11.245	-1.787			1752.49	263.484	1752.49	286.855	1753.52	470.844		659.655	93.4753	659.655	108.784	921.974	108.593		717	0.09673	717	0.65345	717	0.25518
14.2	0.22321	14.2	-0.73942	11.26	-1.77851			1749.46	289.851	1749.46	299.973	1750.49	470.74		661.584	93.5352	661.584	109.055	925.832	108.539		716	0.09625	716	0.65477	716	0.25629
14.25	0.25	14.25	-0.58011	11.275	-1.75305			1746.43	299.694	1746.43	280.756	1747.46	494.581		663.513	93.3726	663.513	108.895	929.689	108.418		715	0.09655	715	0.65688	715	0.25724
14.3	0.27679	14.3	-0.5978	11.29	-1.7969			1743.4	299.628	1743.4	296.189	1744.43	470.532		665.442	92.9528	665.442	108.668	933.547	108.394		714	0.09684	714	0.65935	714	0.258
14.35	0.33929	14.35	-0.56238	11.305	-1.77427			1740.37	269.028	1740.37	294.541	1741.4	472.905		667.37	92.3034	667.37	108.489	937.405	108.319		713	0.09694	713	0.66178	713	0.25901
14.4	0.27679	14.4	-0.54467	11.32	-1.81953			1737.34	287.945	1737.34	288.749	1738.37	490.953		669.299	92.7471	669.299	109.532	941.262	108.362		712	0.09676	712	0.66366	712	0.25995
14.45	0.35714	14.45	-0.61545	11.335	-1.787			1734.31	316.752	1734.31	291.736	1735.34	478.471		671.228	93.0872	671.228	109.503	945.12	108.311		711	0.097	711	0.66664	711	0.26078
14.5	0.20536	14.5	-0.56233	11.35	-1.79832			1731.28	309.26	1731.28	300.207	1732.31	484.139		673.157	92.9643	673.157	109.279	948.977	108.268		710	0.0967	710	0.66811	710	0.26177
14.55	0.28571	14.55	-0.58886	11.365	-1.787			1728.25	310.841	1728.25	291.006	1729.28	485.681		675.086	92.6988	675.086	109.02	952.835	108.161		709	0.09694	709	0.66976	709	0.26305
14.6	0.36607	14.6	-0.5092	11.38	-1.76861			1725.22	305.002	1725.22	295.94	1726.25	492.169		677.014	92.4393	677.014	108.987	956.693	108.121		708	0.09701	708	0.67293	708	0.26421
14.65	0.24107	14.65	-0.53573	11.395	-1.73749			1722.18	308.231	1722.18	293.93	1723.21	482.17		678.943	92.2521	678.943	109.001	960.55	108.01		707	0.09726	707	0.67445	707	0.26514
14.7	0.19643	14.7	-0.54457	11.41	-1.7474			1719.15	321.347	1719.15	305.436	1720.18	492.776		680.872	92.0119	680.872	109.013	964.408	107.889		706	0.09698	706	0.67628	706	0.26641
14.75	0.29464	14.75	-0.5711	11.425	-1.77286			1716.11	316.333	1716.11	305.614	1717.15	492.667		682.801	91.6511	682.801	108.723	968.266	107.73		705	0.09666	705	0.67904	705	0.26732
14.8	0.27679	14.8	-0.59763	11.44	-1.77568			1713.08	295.673	1713.08	305.614	1714.11	485.146		684.73	91.4516	684.73	108.875	972.123	107.635		704	0.09702	704	0.68062	704	0.26817
14.85	0.3125	14.85	-0.57992	11.455	-1.79407			1710.04	337.603	1710.04	305.614	1711.07	509.743		686.659	91.3771	686.659	108.864	975.981	107.524		703	0.09734	703	0.6834	703	0.26948
14.9	0.26786	14.9	-0.5268	11.47	-1.76861			1707.01	312.831	1707.01	305.614	1708.04	475.875		688.587	91.0533	688.587	108.826	979.839	107.472		702	0.09755	702	0.68591	702	0.27032
14.95	0.32143	14.95	-0.60643	11.485	-1.71345			1703.97	339.1	1703.97	305.614	1705	485.648		690.516	90.7867	690.516	108.826	983.696	107.363		701	0.09691	701	0.68736	701	0.27155
15	0.29464	15	-0.54447	11.5	-1.77993			1700.93	339.025	1700.93	305.614	1701.96	492.947		692.445	90.5708	692.445	108.866	987.554	107.291		700	0.0971	700	0.68972	700	0.27251
15.05	0.22321	15.05	-0.56215	11.515	-1.74457			1697.89	315.092	1697.89	306.568	1698.92	459.927		694.374	90.2305	694.374	108.651	991.411	107.158		699	0.09732	699	0.69194	699	0.27405
15.1	0.32143	15.1	-0.57983	11.53	-1.81529			1694.85	356.148	1694.85	314.525	1695.89	458.181		696.303	90.0713	696.303	108.477	995.269	107.069		698	0.09713	698	0.6942	698	0.2753
15.15	0.22321	15.15	-0.53557	11.545	-1.81104			1691.81	356.892	1691.81	311.665	1692.85	490.976		698.231	89.6067	698.231	108.39	999.127	106.943		697	0.09741	697	0.69602	697	0.27644
15.2	0.21429	15.2	-0.46476	11.56	-1.79266			1688.77	380.655	1688.77	307.104	1689.8	489.223		700.16	89.165	700.16	108.56	1002.98	106.826		696	0.09736	696	0.69907	696	0.27737
15.25	0.25	15.25	-0.58863	11.575	-1.82236			1685.73	397.832	1685.73	308.74	1686.76	472.674		702.089	88.986	702.089	108.6	1006.84	106.664		695	0.09768	695	0.70163	695	0.27874
15.3	0.20536	15.3	-0.43818	11.59	-1.86196			1682.69	404.319	1682.69	313.776	1683.72	502.979		704.018	88.944	704.018	108.462	1010.7	106.509		694	0.09761	694	0.70303	694	0.28014
15.35	0.27679	15.35	-0.5709	11.605	-1.79832			1679.64	385.333	1679.64	316.503	1680.68	465.892		705.947	88.9102	705.947	108.212	1014.56	106.334		693	0.09751	693	0.7057	693	0.28085
15.4	0.30357	15.4	-0.60628	11.62	-1.8167			1676.6	417.283	1676.6	327.967	1677.64	502.756		707.875	88.9969	707.875	108.124	1018.41	106.177		692	0.09726	692	0.7075	692	0.28172
15.45	0.25893	15.45	-0.51777	11.635	-1.83226			1673.56	416.37	1673.56	325.713	1674.59	494.432		709.804	88.8882	709.804	107.979	1022.27	106.027		691	0.0974	691	0.70968	691	0.28317
15.5	0.25893	15.5	-0.52661	11.65	-1.82095			1670.51	423.667	1670.51	329.77	1671.55	451.624		711.733	88.7301	711.733	107.834	1026.13	105.893		690	0.09744	690	0.71225	690	0.28453
15.55	0.23214	15.55	-0.57084	11.665	-1.78559			1667.47	457.23	1667.47	339.405	1668.5	481.899		713.662	88.5393	713.662	107.764	1029.99	105.733		689	0.09757	689	0.71455	689	0.28583
15.6	0.17857	15.6	-0.55312	11.68	-1.81387			1664.42	462.873	1664.42	344.185	1665.46	493.284		715.591	88.65	715.591	107.928	1033.85	105.582		688	0.09772	688	0.71682	688	0.2868
15.65	0.23214	15.65	-0.59735	11.695	-1.80963			1661.37	435.694	1661.37	341.445	1662.41	520.254		717.52	88.9957	717.52	107.785	1037.7	105.431		687	0.09748	687	0.71838	687	0.28811
15.7	0.25	15.7	-0.59734	11.71	-1.83368			1658.33	433.137	1658.33	343.071	1659.36	506.192		719.448	89.3376	719.448	107.519	1041.56	105.29		686	0.09803	686	0.7212	686	0.28957
15.75	0.20536	15.75	-0.67697	11.725	-1.80114			1655.28	428.12	1655.28	357.784	1656.31	491.316		721.377	89.2949	721.377	107.833	1045.42	105.255		685	0.09768	685	0.72318	685	0.29085
15.8	0.19643	15.8	-0.62385	11.74	-1.81953			1652.23	459.185	1652.23	361.827	1653.27	489.568		723.306	89.1368	723.306	107.994	1049.28	105.177		684	0.0978	684	0.72522	684	0.29163
15.85	0.20536	15.85	-0.57959	11.755	-1.80539			1649.18	477.938	1649.18	361.025	1650.22	500.937		725.235	88.8655	725.235	107.76	1053.13	105.033		683	0.09777	683	0.72789	683	0.29306
15.9	0.25893	15.9	-0.57072	11.77	-1.7969			1646.13	472.095	1646.13	385.414	1647.17	544.27		727.164	88.4833	727.164	107.786	1056.99	104.9		682	0.09779	682	0.73015	682	0.29462
15.95	0.27679	15.95	-0.42911	11.785	-1.77568			1643.08	467.074	1643.08	380.125	1644.12	532.677		729.092	88.0973	729.092	107.782	1060.85	104.789		681	0.09813	681	0.73282	681	0.29581
16	0.22321	16	-0.61494	11.8	-1.78559			1640.03	486.633	1640.03	394.088	1641.06	515.353		731.021	87.9486	731.021	107.642	1064.71	104.66		680	0.09766	680	0.73465	680	0.29708
16.05	0.24107	16.05	-0.64147	11.815	-1.80539			1636.97	511.097	1636.97	390.979	1638.01	570.121		732.95	87.6903	732.95	107.883	1068.56	104.576		679	0.09761	679	0.7365	679	0.29852
16.1	0.27679	16.1	-0.53526	11.83	-1.80822			1633.92	521.63	1633.92	409.773	1634.96	564.263		734.879	87.5319	734.879	107.796	1072.42	104.49		678	0.09815	678	0.7394	678	0.30017
16.15	0.19643	16.15	-0.4025	11.845	-1.7672			1630.87	509.234	1630.87	417.429	1631.91	578.876		736.808	87.5326	736.808	107.588	1076.28	104.452		677	0.09797	677	0.74156	677	0.30114
16.2	0.3125	16.2	-0.56177	11.86	-1.79549			1627.81	507.484	1627.81	431.491	1628.85	623.771		738.737	87.9315	738.737	107.747	1080.14	104.455		676	0.09815	676	0.74365	676	0.30249
16.25	0.25	16.25	-0.606	11.875	-1.78417			1624.76	518.01	1624.76	436.842	1625.8	610.538		740.665	88.5689	740.665	107.728	1083.99	104.502		675	0.09782	675	0.74609	675	0.30408
16.3	0.25	16.3	-0.54404	11.89	-1.81953			1621.7	517.896	1621.7	442.915	1622.74	609.585		742.594	89.3047	742.594	107.732	1087.85	104.58		674	0.09809	674	0.74846	674	0.30528
16.35	0.25893	16.35	-0.59712	11.905	-1.79973			1618.65	519.417	1618.65	441.973	1619.69	598.815		744.523	89.6004	744.523	107.411	1091.71	104.685		673	0.09821	673	0.75075	673	0.30651
16.4	0.28571	16.4	-0.58826	11.92	-1.76861			1615.59	504.582	1615.59	438.617	1616.63	648.573		746.452	89.6387	746.452	107.268	1095.57	104.79		672	0.09823	672	0.75289	672	0.30825
16.45	0.1875	16.45	-0.54399	11.935	-1.80114			1612.53	523.275	1612.53	450	1613.57	679.501		748.381	89.7074	748.381	107.001	1099.43	104.846		671	0.09853	671	0.75559	671	0.30993
16.5	0.25	16.5	-0.57937	11.95	-1.80114			1609.47	538.691	1609.47	444.71	1610.51	663.818		750.309	89.8505	750.309	106.927	1103.28	104.893		670	0.09833	670	0.75757	670	0.3112
16.55	0.21429	16.55	-0.52626	11.965	-1.77144			1606.41	518.957	1606.41	436.403	1607.46	699.634		752.238	90.0259	752.238	106.848	1107.14	104.93		669	0.09849	669	0.7602	669	0.31252
16.6	0.25	16.6	-0.57934	11.98	-1.76437			1603.36	502.501	1603.36	432.204	1604.4	679.867		754.167	90.1513	754.167	106.871	1111	104.967		668	0.09854	668	0.76225	668	0.31427
16.65	0.19643	16.65	-0.49968	11.995	-1.79973			1600.29	471.348	1600.29	424.025	1601.34	659.293		756.096	89.9921	756.096	106.867	1114.86	105.021		667	0.0985	667	0.76403	667	0.31548
16.7	0.1875	16.7	-0.62356	12.01	-1.74881			1597.23	491.661	1597.23	435.52	1598.28	650.979		758.025	89.6809	758.025	106.795	1118.71	105.073		666	0.09876	666	0.76686	666	0.31706
16.75	0.20536	16.75	-0.57929	12.025	-1.79407			1594.17	467.873	1594.17	419.499	1595.21	653.284		759.953	89.5113	759.953	106.785	1122.57	105.157		665	0.09843	665	0.7691	665	0.31845
16.8	0.26786	16.8	-0.59697	12.04	-1.83933			1591.11	470.218	1591.11	406.019	1592.15	618.033		761.882	89.334	761.882	106.748	1126.43	105.262		664	0.09864	664	0.77118	664	0.32002
16.85	0.1875	16.85	-0.62351	12.055	-1.78983			1588.05	466.849	1588.05	397.851	1589.09	603.204		763.811	89.098	763.811	106.745	1130.29	105.381		663	0.09853	663	0.77366	663	0.32135
16.9	0.29464	16.9	-0.49075	12.07	-1.75305			1584.98	475.722	1584.98	409.102	1586.03	656.115		765.74	88.9205	765.74	106.886	1134.14	105.51		662	0.09886	662	0.77614	662	0.32281
16.95	0.20536	16.95	-0.49958	12.085	-1.82095			1581.92	434.01	1581.92	391.294	1582.96	630.677		767.669	88.862	767.669	106.866	1138	105.629		661	0.09865	661	0.77794	661	0.32463
17	0.23214	17	-0.52611	12.1	-1.7771			1578.85	483.667	1578.85	389.884	1579.9	579.964		769.598	88.8106	769.598	106.783	1141.86	105.729		660	0.09865	660	0.78067	660	0.32613
17.05	0.27679	17.05	-0.473	12.115	-1.80963			1575.79	455.019	1575.79	384.378	1576.83	598.592		771.526	88.5425	771.526	106.677	1145.72	105.755		659	0.09872	659	0.78324	659	0.32793
17.1	0.29464	17.1	-0.60573	12.13	-1.77003			1572.72	520.14	1572.72	383.092	1573.77	591.121		773.455	88.4162	773.455	106.743	1149.57	105.816		658	0.09885	658	0.78528	658	0.32924
17.15	0.24107	17.15	-0.64111	12.145	-1.79832			1569.65	486.606	1569.65	371.447	1570.7	604.848		775.384	88.4087	775.384	106.56	1153.43	105.818		657	0.09907	657	0.78757	657	0.33089
17.2	0.34821	17.2	-0.52605	12.16	-1.80397			1566.59	493.832	1566.59	374.018	1567.63	585.155		777.313	88.5521	777.313	106.516	1157.29	105.858		656	0.09906	656	0.78969	656	0.33261
17.25	0.27679	17.25	-0.54373	12.175	-1.78134			1563.52	502.685	1563.52	369.483	1564.56	541.841		779.242	88.7754	779.242	106.613	1161.15	105.837		655	0.09896	655	0.79222	655	0.33433
17.3	0.25	17.3	-0.45522	12.19	-1.79266			1560.45	505.832	1560.45	362.544	1561.49	554.754		781.17	89.0998	781.17	106.634	1165	105.858		654	0.09901	654	0.79469	654	0.33578
17.35	0.25893	17.35	-0.5614	12.205	-1.76295			1557.38	480.474	1557.38	363.069	1558.42	535.085		783.099	89.2885	783.099	106.526	1168.86	105.806		653	0.09917	653	0.79656	653	0.3375
17.4	0.29464	17.4	-0.49058	12.22	-1.77003			1554.31	482.81	1554.31	357.698	1555.35	526.009		785.028	89.3825	785.028	106.527	1172.72	105.742		652	0.09923	652	0.79857	652	0.33907
17.45	0.33036	17.45	-0.58791	12.235	-1.8266			1551.24	494.099	1551.24	342.946	1552.28	499.842		786.957	89.428	786.957	106.442	1176.58	105.732		651	0.09911	651	0.80123	651	0.34088
17.5	0.25	17.5	-0.4463	12.25	-1.81104			1548.16	446.788	1548.16	340.83	1549.21	547.751		788.886	89.5962	788.886	106.535	1180.44	105.706		650	0.09931	650	0.80344	650	0.34246
17.55	0.27679	17.55	-0.45514	12.265	-1.78134			1545.09	466.216	1545.09	330.418	1546.14	485.787		790.815	89.3675	790.815	106.618	1184.29	105.603		649	0.09915	649	0.80546	649	0.3439
17.6	0.29464	17.6	-0.45512	12.28	-1.77286			1542.02	457.165	1542.02	336.599	1543.07	508.459		792.743	89.0917	792.743	106.617	1188.15	105.558		648	0.09929	648	0.80845	648	0.34603
17.65	0.28571	17.65	-0.4551	12.295	-1.74032			1538.94	470.076	1538.94	331.239	1539.99	502.652		794.672	88.8444	794.672	106.675	1192.01	105.488		647	0.09929	647	0.8105	647	0.34735
17.7	0.26786	17.7	-0.45509	12.31	-1.77427			1535.87	465.906	1535.87	309.661	1536.92	483.838		796.601	88.2115	796.601	106.75	1195.87	105.439		646	0.09935	646	0.81245	646	0.34924
17.75	0.22321	17.75	-0.41082	12.325	-1.7672			1532.79	443.854	1532.79	316.924	1533.84	465.845		798.53	86.4235	798.53	106.515	1199.72	105.385		645	0.0995	645	0.81494	645	0.35108
17.8	0.3125	17.8	-0.4639	12.34	-1.83933			1529.72	459.197	1529.72	306.169	1530.77	464.116		800.459	83.1785	800.459	106.46	1203.58	105.373		644	0.09954	644	0.81757	644	0.35317
17.85	0.30357	17.85	-0.45504	12.355	-1.80963			1526.64	445.282	1526.64	315.35	1527.69	492.455		802.387	77.8658	802.387	106.542	1207.44	105.324		643	0.0995	643	0.81941	643	0.3549
17.9	0.22321	17.9	-0.57891	12.37	-1.82236			1523.56	464.68	1523.56	311.081	1524.61	451.723		804.316	72.3194	804.316	106.642	1211.3	105.262		642	0.09959	642	0.82203	642	0.35664
17.95	0.3125	17.95	-0.48155	12.385	-1.81246			1520.49	468.638	1520.49	303.214	1521.54	477.615		806.245	69.7174	806.245	106.679	1215.15	105.219		641	0.09962	641	0.82422	641	0.35852
18	0.30357	18	-0.47269	12.4	-1.78983			1517.41	457.166	1517.41	315.509	1518.46	462.892		808.174	70.521	808.174	106.78	1219.01	105.229		640	0.09949	640	0.82637	640	0.36029
18.05	0.29464	18.05	-0.41072	12.415	-1.83085			1514.33	480.607	1514.33	308.845	1515.38	447.363		810.103	72.4951	810.103	106.771	1222.87	105.181		639	0.09957	639	0.82858	639	0.36233
18.1	0.23214	18.1	-0.4992	12.43	-1.80256			1511.25	461.832	1511.25	308.539	1512.3	456.192		812.032	74.6724	812.032	106.915	1226.73	105.201		638	0.09975	638	0.83102	638	0.36402
18.15	0.23214	18.15	-0.41954	12.445	-1.83509			1508.17	447.123	1508.17	306.556	1509.22	440.671		813.96	76.9283	813.96	107.009	1230.58	105.195		637	0.09969	637	0.83313	637	0.36587
18.2	0.17857	18.2	-0.53457	12.46	-1.80539			1505.09	442.156	1505.09	301.696	1506.14	444.63		815.889	79.3095	815.889	106.925	1234.44	105.214		636	0.09971	636	0.83554	636	0.36774
18.25	0.27679	18.25	-0.40181	12.475	-1.81812			1502	435.569	1502	307.746	1503.05	459.944		817.818	81.5981	817.818	106.956	1238.3	105.244		635	0.09965	635	0.83737	635	0.36992
18.3	0.24107	18.3	-0.52569	12.49	-1.8167			1498.92	420.065	1498.92	302.048	1499.97	454.976		819.747	84.1989	819.747	106.956	1242.16	105.195		634	0.09981	634	0.83989	634	0.37194
18.35	0.29464	18.35	-0.50797	12.505	-1.80539			1495.84	478.346	1495.84	304.98	1496.89	445.956		821.676	86.8316	821.676	106.661	1246.02	105.135		633	0.09964	633	0.8417	633	0.37389
18.4	0.3125	18.4	-0.4991	12.52	-1.82943			1492.75	465.27	1492.75	298.927	1493.8	454.774		823.604	89.2303	823.604	106.574	1249.87	105.092		632	0.09981	632	0.84447	632	0.37575
18.45	0.26786	18.45	-0.59643	12.535	-1.78983			1489.67	452.2	1489.67	299.94	1490.72	445.758		825.533	91.2013	825.533	106.788	1253.73	105.023		631	0.10001	631	0.84713	631	0.37814
18.5	0.33929	18.5	-0.45482	12.55	-1.84216			1486.58	473.976	1486.58	308.019	1487.63	471.588		827.462	92.6983	827.462	106.956	1257.59	104.989		630	0.09999	630	0.8489	630	0.37997
18.55	0.1875	18.55	-0.65835	12.565	-1.80539			1483.5	445.519	1483.5	302.808	1484.55	466.622		829.391	93.6617	829.391	106.911	1261.45	104.855		629	0.09987	629	0.85103	629	0.38199
18.6	0.22321	18.6	-0.41054	12.58	-1.79124			1480.41	452.709	1480.41	298.315	1481.46	450.32		831.32	94.3459	831.32	106.784	1265.3	104.821		628	0.09992	628	0.85295	628	0.38385
18.65	0.25	18.65	-0.47247	12.595	-1.76861			1477.32	469.611	1477.32	298.315	1478.37	438.884		833.249	94.758	833.249	106.808	1269.16	104.692		627	0.10001	627	0.8557	627	0.38642
18.7	0.26786	18.7	-0.5875	12.61	-1.80822			1474.23	482.459	1474.23	298.315	1475.29	450.12		835.177	95.2691	835.177	106.888	1273.02	104.645		626	0.09983	626	0.85773	626	0.38804
18.75	0.24107	18.75	-0.46359	12.625	-1.83933			1471.14	477.496	1471.14	298.315	1472.2	473.492		837.106	95.7051	837.106	106.846	1276.88	104.644		625	0.09999	625	0.85998	625	0.39031
18.8	0.25	18.8	-0.53437	12.64	-1.84216			1468.05	473.344	1468.05	298.315	1469.11	445.065		839.035	96.0508	839.035	106.77	1280.73	104.516		624	0.1	624	0.8619	624	0.39243
18.85	0.25893	18.85	-0.64055	12.655	-1.76437			1464.96	474.048	1464.96	296.806	1466.02	451.438		840.964	96.2751	840.964	106.754	1284.59	104.458		623	0.10011	623	0.86463	623	0.39451
18.9	0.20536	18.9	-0.40159	12.67	-1.80822			1461.87	463.428	1461.87	301.284	1462.93	442.44		842.893	96.5848	842.893	106.796	1288.45	104.324		622	0.10011	622	0.8665	622	0.39688
18.95	0.21429	18.95	-0.66706	12.685	-1.80539			1458.78	445.536	1458.78	309.705	1459.84	425.36		844.821	96.8006	844.821	106.788	1292.31	104.346		621	0.10022	621	0.8689	621	0.39931
19	0.36607	19	-0.43696	12.7	-1.7969			1455.69	459.988	1455.69	298.768	1456.74	456.796		846.75	96.9851	846.75	106.951	1296.16	104.241		620	0.10034	620	0.87151	620	0.40151
19.05	0.25	19.05	-0.43694	12.715	-1.80963			1452.6	465.544	1452.6	300.496	1453.65	442.145		848.679	97.1636	848.679	106.986	1300.02	104.202		619	0.10013	619	0.87324	619	0.40364
19.1	0.24107	19.1	-0.54312	12.73	-1.8266			1449.5	467.056	1449.5	313.689	1450.56	442.855		850.608	97.3442	850.608	106.884	1303.88	104.152		618	0.10038	618	0.87605	618	0.40596
19.15	0.24107	19.15	-0.55195	12.745	-1.79832			1446.41	458.065	1446.41	300.609	1447.46	468.61		852.537	97.4229	852.537	106.785	1307.74	104.119		617	0.10035	617	0.87775	617	0.40851
19.2	0.19643	19.2	-0.55194	12.76	-1.78134			1443.31	432.925	1443.31	304.961	1444.37	478.199		854.465	97.5042	854.465	106.844	1311.59	104.006		616	0.10057	616	0.88037	616	0.41074
19.25	0.21429	19.25	-0.50767	12.775	-1.77851			1440.22	480.472	1440.22	296.067	1441.27	454.673		856.394	97.4715	856.394	106.856	1315.45	103.873		615	0.10039	615	0.88237	615	0.41332
19.3	0.25893	19.3	-0.48111	12.79	-1.74174			1437.12	448.879	1437.12	304.235	1438.18	466.683		858.323	97.4139	858.323	106.922	1319.31	103.798		614	0.10041	614	0.88457	614	0.41563
19.35	0.23214	19.35	-0.60499	12.805	-1.82943			1434.02	424.564	1434.02	309.062	1435.08	499.675		860.252	97.2762	860.252	106.931	1323.17	103.922		613	0.1005	613	0.88666	613	0.41791
19.4	0.24107	19.4	-0.49878	12.82	-1.76437			1430.92	429.312	1430.92	306.374	1431.98	449.527		862.181	97.2094	862.181	106.896	1327.03	103.984		612	0.10037	612	0.88915	612	0.42044
19.45	0.29464	19.45	-0.31292	12.835	-1.82377			1427.83	416.307	1427.83	305.116	1428.88	453.461		864.11	97.1887	864.11	106.824	1330.88	103.826		611	0.10089	611	0.8916	611	0.42287
19.5	0.22321	19.5	-0.54299	12.85	-1.7771			1424.73	425.087	1424.73	306.84	1425.78	474.334		866.038	97.2083	866.038	106.892	1334.74	103.822		610	0.10083	610	0.89372	610	0.42526
19.55	0.33036	19.55	-0.56952	12.865	-1.76578			1421.63	444.347	1421.63	301.77	1422.68	452.453		867.967	97.1097	867.967	106.886	1338.6	102.958		609	0.1006	609	0.89593	609	0.4278
19.6	0.25	19.6	-0.44561	12.88	-1.81246			1418.53	453.117	1418.53	309.094	1419.58	466.866		869.896	96.9925	869.896	106.799	1342.46	103.321		608	0.1007	608	0.89798	608	0.43039
19.65	0.23214	19.65	-0.4279	12.895	-1.7573			1415.42	423.997	1415.42	297.354	1416.48	449.833		871.825	96.7226	871.825	106.769	1346.31	103.518		607	0.10087	607	0.90021	607	0.43286
19.7	0.25893	19.7	-0.55177	12.91	-1.7771			1412.32	404.561	1412.32	314.083	1413.38	438.449		873.754	96.3766	873.754	106.786	1350.17	103.302		606	0.10091	606	0.90283	606	0.43575
19.75	0.21429	19.75	-0.46326	12.925	-1.83509			1409.22	410.917	1409.22	301.752	1410.28	458.496		875.682	96.2299	875.682	106.705	1354.03	103.166		605	0.10085	605	0.90482	605	0.43794
19.8	0.25893	19.8	-0.28625	12.94	-1.83085			1406.12	417.27	1406.12	312.283	1407.17	448.727		877.611	96.3292	877.611	106.703	1357.89	103.146		604	0.10125	604	0.90721	604	0.44107
19.85	0.17857	19.85	-0.47208	12.955	-1.83226			1403.01	380.13	1403.01	313.764	1404.07	452.654		879.54	96.362	879.54	106.771	1361.74	102.656		603	0.10112	603	0.90939	603	0.44362
19.9	0.17857	19.9	-0.39242	12.97	-1.81529			1399.91	377.63	1399.91	304.06	1400.97	461.411		881.469	96.3351	881.469	106.755	1365.6	102.748		602	0.1012	602	0.91123	602	0.44603
19.95	0.17857	19.95	-0.55169	12.985	-1.82377			1396.8	415.381	1396.8	316.724	1397.86	441.181		883.398	96.0659	883.398	106.641	1369.46	103.164		601	0.10133	601	0.9133	601	0.44885
20	0.24107	20	-0.53398	13	-1.77851			1393.69	391.948	1393.69	318.68	1394.75	466.839		885.327	95.6446	885.327	106.493	1373.32	102.519		600	0.10124	600	0.91552	600	0.45152
20.05	0.20536	20.05	-0.48086	13.015	-1.79266			1390.59	379.791	1390.59	324.914	1391.65	466.735		887.255	94.7575	887.255	106.492	1377.17	102.611		599	0.10135	599	0.91805	599	0.4545
20.1	0.34821	20.1	-0.53394	13.03	-1.8167			1387.48	359.595	1387.48	315.929	1388.54	465.022		889.184	93.5394	889.184	106.664	1381.03	102.854		598	0.1014	598	0.92027	598	0.45708
20.15	0.10714	20.15	-0.43658	13.045	-1.8068			1384.37	345.038	1384.37	316.099	1385.43	444.81		891.113	92.8136	891.113	106.58	1384.89	102.773		597	0.10156	597	0.92208	597	0.45993
20.2	0.28571	20.2	-0.50736	13.06	-1.77427			1381.26	354.61	1381.26	315.557	1382.32	468.032		893.042	93.7593	893.042	106.583	1388.75	102.175		596	0.10152	596	0.92452	596	0.46277
20.25	0.27679	20.25	-0.48965	13.075	-1.74315			1378.15	328.805	1378.15	301.115	1379.21	448.631		894.971	95.4398	894.971	106.588	1392.61	102.77		595	0.10193	595	0.92702	595	0.46576
20.3	0.22321	20.3	-0.44538	13.09	-1.7573			1375.04	352.041	1375.04	312.691	1376.1	466.215		896.899	96.546	896.899	106.584	1396.46	101.442		594	0.10187	594	0.92884	594	0.46862
20.35	0.125	20.35	-0.41882	13.105	-1.787			1371.93	323.837	1371.93	312.388	1372.99	457.271		898.828	97.006	898.828	106.597	1400.32	102.099		593	0.10182	593	0.93142	593	0.47136
20.4	0.24107	20.4	-0.3657	13.12	-1.79407			1368.82	333.406	1368.82	309.235	1369.88	434.672		900.757	97.2998	900.757	106.645	1404.18	101.981		592	0.10194	592	0.93333	592	0.47395
20.45	0.25	20.45	-0.44533	13.135	-1.79407			1365.71	360.64	1365.71	315.697	1366.77	443.411		902.686	97.5345	902.686	106.594	1408.04	102.07		591	0.10203	591	0.93534	591	0.47707
20.5	0.16964	20.5	-0.38337	13.15	-1.73749			1362.59	354.939	1362.59	304.238	1363.66	466.602		904.615	97.7187	904.615	106.434	1411.89	102.041		590	0.10206	590	0.93721	590	0.47993
20.55	0.21429	20.55	-0.4807	13.165	-1.8167			1359.48	340.408	1359.48	319.597	1360.54	456.06		906.544	97.8388	906.544	106.443	1415.75	102.165		589	0.10197	589	0.93974	589	0.48326
20.6	0.25	20.6	-0.35679	13.18	-1.83085			1356.37	310.634	1356.37	320.36	1357.43	474.422		908.472	97.9936	908.472	106.544	1419.61	101.123		588	0.1022	588	0.94178	588	0.48617
20.65	0.30357	20.65	-0.38332	13.195	-1.81812			1353.25	321.799	1353.25	303.808	1354.31	487.157		910.401	98.0746	910.401	106.549	1423.47	102.123		587	0.10237	587	0.94367	587	0.48933
20.7	0.24107	20.7	-0.401	13.21	-1.7969			1350.13	356.227	1350.13	303.808	1351.2	458.162		912.33	98.0356	912.33	106.518	1427.32	102.335		586	0.10249	586	0.94612	586	0.49245
20.75	0.28571	20.75	-0.38329	13.225	-1.7573			1347.02	349.73	1347.02	303.808	1348.08	469.291		914.259	97.9357	914.259	106.47	1431.18	102.561		585	0.10259	585	0.94801	585	0.49529
20.8	0.23214	20.8	-0.46292	13.24	-1.7672			1343.9	350.454	1343.9	296.727	1344.96	450.739		916.188	97.9797	916.188	106.514	1435.04	102.585		584	0.1026	584	0.95018	584	0.49857
20.85	0.19643	20.85	-0.4629	13.255	-1.77427			1340.78	353.583	1340.78	296.727	1341.85	453.846		918.116	97.9961	918.116	106.489	1438.9	102.298		583	0.10257	583	0.95206	583	0.50178
20.9	0.26786	20.9	-0.41864	13.27	-1.82236			1337.66	361.52	1337.66	296.727	1338.73	433.703		920.045	97.9995	920.045	106.369	1442.75	103.275		582	0.10282	582	0.95459	582	0.5051
20.95	0.21429	20.95	-0.42747	13.285	-1.79266			1334.54	355.829	1334.54	296.727	1335.61	440.018		921.974	97.9833	921.974	106.324	1446.61	102.992		581	0.103	581	0.95699	581	0.50814
21	0.24107	21	-0.33896	13.3	-1.74598			1331.42	324.501	1331.42	296.727	1332.49	450.337		923.903	97.9824	923.903	106.393	1450.47	102.91		580	0.10291	580	0.95885	580	0.51116
21.05	0.16964	21.05	-0.33894	13.315	-1.77993			1328.3	338.047	1328.3	304.596	1329.37	427.003		925.832	97.9689	925.832	106.404	1454.33	103.527		579	0.10323	579	0.96087	579	0.51457
21.1	0.21429	21.1	-0.52477	13.33	-1.78559			1325.18	358.794	1325.18	283.346	1326.25	423.704		927.76	97.9549	927.76	106.366	1458.18	101.076		578	0.10306	578	0.96286	578	0.51781
21.15	0.16964	21.15	-0.36546	13.345	-1.79266			1322.06	351.508	1322.06	287.428	1323.13	412.399		929.689	97.9527	929.689	106.408	1462.04	103.447		577	0.10332	577	0.96486	577	0.52129
21.2	0.22321	21.2	-0.27695	13.36	-1.81387			1318.94	356.232	1318.94	290.207	1320	401.899		931.618	97.9529	931.618	106.489	1465.9	102.993		576	0.10358	576	0.96748	576	0.52481
21.25	0.27679	21.25	-0.52472	13.375	-1.8266			1315.81	360.955	1315.81	292.156	1316.88	396.206		933.547	97.9229	933.547	106.435	1469.76	103.876		575	0.10378	575	0.96949	575	0.5287
21.3	0.1875	21.3	-0.49815	13.39	-1.72618			1312.69	339.27	1312.69	277.195	1313.76	417.724		935.476	97.8603	935.476	106.432	1473.62	101.972		574	0.10416	574	0.97169	574	0.53158
21.35	0.28571	21.35	-0.46274	13.405	-1.77851			1309.56	346.394	1309.56	283.402	1310.63	401.63		937.405	97.8286	937.405	106.423	1477.47	103.243		573	0.10371	573	0.97361	573	0.53476
21.4	0.19643	21.4	-0.58661	13.42	-1.79407			1306.44	353.515	1306.44	282.752	1307.51	391.141		939.333	97.7949	939.333	106.405	1481.33	103.619		572	0.1042	572	0.97603	572	0.5384
21.45	0.16071	21.45	-0.38306	13.435	-1.76013			1303.31	320.651	1303.31	282.809	1304.38	393.453		941.262	97.7619	941.262	106.393	1485.19	103.97		571	0.10424	571	0.97809	571	0.54223
21.5	0.24107	21.5	-0.49809	13.45	-1.80963			1300.18	341.365	1300.18	269.518	1301.25	390.167		943.191	97.7581	943.191	106.432	1489.05	102.349		570	0.10445	570	0.97967	570	0.54579
21.55	0.28571	21.55	-0.42727	13.465	-1.787			1297.06	337.292	1297.06	272.415	1298.12	383.685		945.12	97.715	945.12	106.379	1492.9	103.479		569	0.10436	569	0.98213	569	0.54919
21.6	0.24107	21.6	-0.37416	13.48	-1.78841			1293.93	355.596	1293.93	272.829	1295	374.808		947.049	97.6523	947.049	106.389	1496.76	103.397		568	0.10499	568	0.98406	568	0.5529
21.65	0.09821	21.65	-0.40069	13.495	-1.8068			1290.8	355.516	1290.8	273.362	1291.87	389.106		948.977	97.6033	948.977	106.393	1500.62	102.962		567	0.10498	567	0.98607	567	0.55681
21.7	0.25	21.7	-0.41837	13.51	-1.86479			1287.67	327.481	1287.67	270	1288.74	369.049		950.906	97.6057	950.906	106.278	1504.48	104.384		566	0.1051	566	0.9885	566	0.56027
21.75	0.25893	21.75	-0.42721	13.525	-1.85065			1284.54	319.422	1284.54	267.818	1285.61	376.953		952.835	97.6045	952.835	106.175	1508.33	99.6111		565	0.10518	565	0.9906	565	0.56358
21.8	0.25	21.8	-0.47144	13.54	-1.84641			1281.41	326.536	1281.41	271.655	1282.48	402.419		954.764	97.6389	954.764	106.255	1512.19	103.019		564	0.10561	564	0.99345	564	0.56796
21.85	0.19643	21.85	-0.31213	13.555	-1.78417			1278.27	342.427	1278.27	266.88	1279.34	399.136		956.693	97.6689	956.693	106.217	1516.05	102.185		563	0.10548	563	0.99449	563	0.5717
21.9	0.25	21.9	-0.5245	13.57	-1.77993			1275.14	339.956	1275.14	268.238	1276.21	375.902		958.622	97.6427	958.622	106.184	1519.91	102.124		562	0.10603	562	0.99669	562	0.57532
21.95	0.1875	21.95	-0.37404	13.585	-1.84782			1272.01	329.508	1272.01	256.392	1273.08	370.232		960.55	97.5833	960.55	106.186	1523.76	100.975		561	0.10619	561	0.99929	561	0.57926
22	0.25893	22	-0.20589	13.6	-1.8167			1268.87	358.948	1268.87	275.551	1269.94	352.599		962.479	97.5056	962.479	106.242	1527.62	102.048		560	0.10618	560	1.00157	560	0.58293
22.05	0.26786	22.05	-0.42711	13.615	-1.83226			1265.74	363.653	1265.74	261.705	1266.81	356.508		964.408	97.4475	964.408	106.206	1531.48	101.967		559	0.10631	559	1.00274	559	0.58694
22.1	0.22321	22.1	-0.3386	13.63	-1.78134			1262.6	365.166	1262.6	266.716	1263.68	368.389		966.337	97.4221	966.337	106.188	1535.34	101.956		558	0.10649	558	1.00518	558	0.59111
22.15	0.25	22.15	-0.36513	13.645	-1.76013			1259.47	354.722	1259.47	252.289	1260.54	373.09		968.266	97.3909	968.266	106.137	1539.2	101.984		557	0.10664	557	1.00775	557	0.59467
22.2	0.28571	22.2	-0.46246	13.66	-1.77144			1256.33	387.317	1256.33	261.305	1257.4	383.367		970.194	97.3609	970.194	106.131	1543.05	99.3919		556	0.10668	556	1.00935	556	0.59888
22.25	0.22321	22.25	-0.39164	13.675	-1.76013			1253.19	327.473	1253.19	261.132	1254.27	366.548		972.123	97.295	972.123	106.109	1546.91	101.735		555	0.10681	555	1.01094	555	0.60282
22.3	0.25	22.3	-0.37393	13.69	-1.77993			1250.05	345.721	1250.05	258.37	1251.13	345.753		974.052	97.2087	974.052	106.084	1550.77	101.329		554	0.10725	554	1.01346	554	0.60679
22.35	0.23214	22.35	-0.32966	13.705	-1.76154			1246.91	351.218	1246.91	256.432	1247.99	378.331		975.981	97.1808	975.981	106.076	1554.63	101.858		553	0.10721	553	1.01584	553	0.61096
22.4	0.14286	22.4	-0.3739	13.72	-1.7672			1243.77	327.253	1243.77	255.554	1244.85	338.431		977.91	97.2175	977.91	106.086	1558.48	99.0141		552	0.10789	552	1.01786	552	0.61527
22.45	0.29464	22.45	-0.42698	13.735	-1.78559			1240.63	351.857	1240.63	253.501	1241.71	355.074		979.839	97.2328	979.839	106.011	1562.34	99.9889		551	0.10778	551	1.02063	551	0.61935
22.5	0.27679	22.5	-0.35616	13.75	-1.7771			1237.49	326.31	1237.49	256.269	1238.57	354.198		981.767	97.2377	981.767	105.98	1566.2	100.987		550	0.10793	550	1.02202	550	0.62322
22.55	0.26786	22.55	-0.40925	13.765	-1.787			1234.35	332.603	1234.35	246.574	1235.43	355.711		983.696	97.2302	983.696	105.971	1570.06	99.5182		549	0.10839	549	1.02399	549	0.62722
22.6	0.20536	22.6	-0.25879	13.78	-1.7771			1231.21	327.755	1231.21	255.692	1232.28	392.228		985.625	97.2006	985.625	105.948	1573.91	100.218		548	0.10856	548	1.02611	548	0.63192
22.65	0.17857	22.65	-0.40036	13.795	-1.78841			1228.07	339.612	1228.07	241.652	1229.14	358.733		987.554	97.1289	987.554	105.948	1577.77	98.6234		547	0.10906	547	1.02879	547	0.63612
22.7	0.33929	22.7	-0.32955	13.81	-1.74174			1224.92	313.295	1224.92	242.306	1226	368.195		989.483	97.0653	989.483	106.001	1581.63	99.4431		546	0.10932	546	1.03101	546	0.64018
22.75	0.19643	22.75	-0.33838	13.825	-1.75447			1221.78	307.66	1221.78	248.364	1222.85	368.908		991.411	96.978	991.411	106.004	1585.49	99.019		545	0.10932	545	1.03277	545	0.64433
22.8	0.17857	22.8	-0.29412	13.84	-1.73467			1218.63	330.641	1218.63	239.973	1219.71	341.004		993.34	96.9795	993.34	106.025	1589.34	99.0438		544	0.10952	544	1.0346	544	0.64887
22.85	0.35714	22.85	-0.44454	13.855	-1.78559			1215.49	314.674	1215.49	234.286	1216.56	343.312		995.269	97.0045	995.269	106.019	1593.2	98.8872		543	0.11021	543	1.03714	543	0.65285
22.9	0.25	22.9	-0.30294	13.87	-1.75871			1212.34	310.631	1212.34	227.78	1213.42	327.345		997.198	97.0361	997.198	106.025	1597.06	99.0416		542	0.11016	542	1.0389	542	0.6574
22.95	0.24107	22.95	-0.31177	13.885	-1.80256			1209.19	340.744	1209.19	232.31	1210.27	343.158		999.127	97.0188	999.127	105.995	1600.92	99.2623		541	0.11059	541	1.04054	541	0.66178
23	0.23214	23	-0.47104	13.9	-1.76013			1206.04	323.991	1206.04	226.981	1207.12	338.316		1001.06	96.9581	1001.06	105.98	1604.77	99.581		540	0.11089	540	1.04239	540	0.6661
23.05	0.35714	23.05	-0.22324	13.915	-1.74881			1202.89	327.094	1202.89	220.951	1203.97	354.12		1002.98	96.8888	1002.98	105.958	1608.63	99.7955		539	0.1113	539	1.0448	539	0.67017
23.1	0.25	23.1	-0.44446	13.93	-1.74032			1199.74	311.94	1199.74	221.49	1200.82	363.566		1004.91	96.809	1004.91	106.035	1612.49	100.593		538	0.1115	538	1.04656	538	0.67443
23.15	0.22321	23.15	-0.294	13.945	-1.77851			1196.59	320.599	1196.59	224.141	1197.67	334.12		1006.84	96.6412	1006.84	106.031	1616.35	100.493		537	0.1117	537	1.04858	537	0.67911
23.2	0.33036	23.2	-0.37363	13.96	-1.77568			1193.44	292.759	1193.44	212.488	1194.52	346.741		1008.77	96.4593	1008.77	105.953	1620.21	100.709		536	0.11227	536	1.0507	536	0.68352
23.25	0.27679	23.25	-0.38247	13.975	-1.73749			1190.29	315.696	1190.29	216.078	1191.37	338.73		1010.7	96.3189	1010.7	105.906	1624.06	101.457		535	0.11281	535	1.05341	535	0.6877
23.3	0.32143	23.3	-0.21431	13.99	-1.79407			1187.14	355.277	1187.14	219.313	1188.22	336.275		1012.63	96.4013	1012.63	105.902	1627.92	101.234		534	0.113	534	1.05549	534	0.69165
23.35	0.20536	23.35	-0.25854	14.005	-1.787			1183.99	292.562	1183.99	212.706	1185.06	318.755		1014.56	96.626	1014.56	105.843	1631.78	102.812		533	0.11337	533	1.05714	533	0.69672
23.4	0.28571	23.4	-0.44436	14.02	-1.75871			1180.83	359.873	1180.83	209.499	1181.91	302.036		1016.49	96.8573	1016.49	105.867	1635.64	101.306		532	0.11344	532	1.05898	532	0.70117
23.45	0.30357	23.45	-0.24081	14.035	-1.73749			1177.68	315.413	1177.68	210.277	1178.76	334.463		1018.41	97.0434	1018.41	105.894	1639.49	102.145		531	0.11427	531	1.061	531	0.70544
23.5	0.29464	23.5	-0.39123	14.05	-1.72901			1174.52	328.019	1174.52	214.916	1175.6	316.163		1020.34	97.1809	1020.34	105.852	1643.35	103.626		530	0.11468	530	1.06316	530	0.70986
23.55	0.19643	23.55	-0.38237	14.065	-1.78276			1171.37	289.923	1171.37	204.687	1172.45	316.092		1022.27	97.2583	1022.27	105.714	1647.21	101.884		529	0.11484	529	1.06568	529	0.71406
23.6	0.1875	23.6	-0.3558	14.08	-1.80114			1168.21	334.207	1168.21	199.728	1169.29	319.19		1024.2	97.245	1024.2	105.663	1651.07	103.689		528	0.11567	528	1.06738	528	0.71843
23.65	0.1875	23.65	-0.11685	14.095	-1.80963			1165.05	334.132	1165.05	208.23	1166.13	329.412		1026.13	97.1618	1026.13	105.686	1654.92	100.96		527	0.11608	527	1.06963	527	0.72302
23.7	0.24107	23.7	-0.29382	14.11	-1.7474			1161.89	312.684	1161.89	202.22	1162.97	322.213		1028.06	97.1055	1028.06	105.692	1658.78	103.693		526	0.11655	526	1.0714	526	0.72698
23.75	0.25893	23.75	-0.32036	14.125	-1.70496			1158.73	342.688	1158.73	202.646	1159.82	310.268		1029.99	97.0616	1029.99	105.572	1662.64	103.002		525	0.11693	525	1.07398	525	0.73222
23.8	0.20536	23.8	-0.34689	14.14	-1.76861			1155.57	302.257	1155.57	192.08	1156.66	312.572		1031.92	97.078	1031.92	105.514	1666.5	103.542		524	0.11778	524	1.07575	524	0.73619
23.85	0.22321	23.85	-0.41767	14.155	-1.81387			1152.41	346.489	1152.41	194.847	1153.5	320.414		1033.85	97.0567	1033.85	105.464	1670.35	102.733		523	0.11832	523	1.07764	523	0.74105
23.9	0.14286	23.9	-0.41765	14.17	-1.8167			1149.25	332.966	1149.25	200.883	1150.34	317.969		1035.77	97.0109	1035.77	105.471	1674.21	102.939		522	0.11888	522	1.07987	522	0.74562
23.95	0.30357	23.95	-0.25834	14.185	-1.79407			1146.09	332.101	1146.09	189.508	1147.17	314.734		1037.7	96.9474	1037.7	105.482	1678.07	102.827		521	0.11955	521	1.08172	521	0.75023
24	0.29464	24	-0.13443	14.2	-1.76295			1142.93	332.817	1142.93	186.314	1144.01	306.757		1039.63	96.9225	1039.63	105.48	1681.93	103.285		520	0.11991	520	1.0841	520	0.75452
24.05	0.20536	24.05	-0.3645	14.215	-1.74315			1139.77	354.872	1139.77	187.444	1140.85	339.096		1041.56	96.8464	1041.56	105.458	1685.79	101.037		519	0.12051	519	1.08619	519	0.75901
24.1	0.25893	24.1	-0.27599	14.23	-1.72194			1136.6	299.48	1136.6	195.345	1137.69	314.522		1043.49	96.7983	1043.49	105.506	1689.64	102.885		518	0.12117	518	1.08819	518	0.7635
24.15	0.25893	24.15	-0.24943	14.245	-1.75022			1133.44	338.913	1133.44	184.214	1134.52	275.737		1045.42	96.8019	1045.42	105.5	1693.5	103.186		517	0.12188	517	1.09038	517	0.76761
24.2	0.24107	24.2	-0.31136	14.26	-1.72618			1130.27	304.874	1130.27	180.092	1131.36	316.75		1047.35	96.7491	1047.35	105.413	1697.36	102.247		516	0.12248	516	1.09261	516	0.77261
24.25	0.27679	24.25	-0.33789	14.275	-1.75447			1127.11	291.381	1127.11	187.056	1128.19	315.889		1049.28	96.5915	1049.28	105.344	1701.22	101.322		515	0.12307	515	1.09477	515	0.77705
24.3	0.27679	24.3	-0.29363	14.29	-1.7474			1123.94	314.21	1123.94	188.417	1125.02	289.763		1051.2	96.4845	1051.2	105.37	1705.07	102.316		514	0.12409	514	1.09651	514	0.78201
24.35	0.33036	24.35	-0.13432	14.305	-1.76437			1120.77	340.976	1120.77	189.779	1121.86	310.222		1053.13	96.3533	1053.13	105.347	1708.93	102.41		513	0.12484	513	1.09899	513	0.78614
24.4	0.22321	24.4	-0.32899	14.32	-1.85914			1117.6	330.641	1117.6	177.612	1118.69	298.314		1055.06	96.162	1055.06	105.323	1712.79	103.329		512	0.12547	512	1.10058	512	0.7903
24.45	0.29464	24.45	-0.21393	14.335	-1.7771			1114.44	332.933	1114.44	185.269	1115.52	304.559		1056.99	95.9268	1056.99	105.366	1716.65	101.218		511	0.12634	511	1.103	511	0.79483
24.5	0.29464	24.5	-0.45285	14.35	-1.74457			1111.27	332.069	1111.27	185.93	1112.35	288.714		1058.92	95.6853	1058.92	105.438	1720.5	102.332		510	0.1274	510	1.10457	510	0.79973
24.55	0.24107	24.55	-0.2139	14.365	-1.73749			1108.1	353.287	1108.1	179.018	1109.18	287.86		1060.85	95.4599	1060.85	105.349	1724.36	103.095		509	0.12827	509	1.10696	509	0.80407
24.6	0.28571	24.6	0.00736	14.38	-1.77568			1104.92	362.668	1104.92	181.543	1106.01	294.892		1062.78	95.314	1062.78	105.343	1728.22	103.186		508	0.12907	508	1.10913	508	0.80884
24.65	0.30357	24.65	-0.42625	14.395	-1.80539			1101.75	357.857	1101.75	166.597	1102.84	296.402		1064.71	95.1391	1064.71	105.398	1732.08	102.649		507	0.13033	507	1.11133	507	0.81373
24.7	0.24107	24.7	-0.1873	14.41	-1.74315			1098.58	318.374	1098.58	168.31	1099.67	308.157		1066.64	94.9568	1066.64	105.374	1735.93	102.067		506	0.13087	506	1.1128	506	0.81775
24.75	0.25893	24.75	-0.17843	14.425	-1.80397			1095.41	304.12	1095.41	172.816	1096.5	291.541		1068.56	94.7673	1068.56	105.219	1739.79	102.869		505	0.13238	505	1.11533	505	0.82235
24.8	0.39286	24.8	-0.17842	14.44	-1.8266			1092.23	296.175	1092.23	173.478	1093.32	289.112		1070.49	94.6068	1070.49	105.119	1743.65	102.36		504	0.13302	504	1.11719	504	0.82686
24.85	0.22321	24.85	-0.34654	14.455	-1.79407			1089.06	296.108	1089.06	167.624	1090.15	295.348		1072.42	94.425	1072.42	105.041	1747.51	102.659		503	0.13397	503	1.11899	503	0.83072
24.9	0.1875	24.9	-0.25803	14.47	-1.72901			1085.88	262.186	1085.88	176.549	1086.97	276.383		1074.35	94.275	1074.35	105.159	1751.36	101.849		502	0.13543	502	1.12153	502	0.83547
24.95	0.28571	24.95	-0.25801	14.485	-1.73042			1082.71	311.718	1082.71	170.463	1083.8	294.428		1076.28	94.1101	1076.28	105.148	1755.22	102.967		501	0.13661	501	1.12368	501	0.83997
25	0.33036	25	-0.33764	14.5	-1.74032			1079.53	273.086	1079.53	170.429	1080.62	284.13		1078.21	93.9279	1078.21	104.932	1759.08	102.62		500	0.1379	500	1.12555	500	0.84453
25.05	0.36607	25.05	-0.29338	14.515	-1.75164			1076.35	302.923	1076.35	168.301	1077.44	289.574		1080.14	93.7483	1080.14	104.809	1762.94	102.666		499	0.1391	499	1.12811	499	0.84892
25.1	0.33036	25.1	-0.39071	14.53	-1.7474			1073.18	276.896	1073.18	168.616	1074.27	263.547		1082.07	93.7644	1082.07	104.826	1766.8	102.99		498	0.13993	498	1.12976	498	0.85289
25.15	0.28571	25.15	-0.2314	14.545	-1.80114			1070	282.339	1070	161.608	1071.09	282.365		1083.99	93.8583	1083.99	104.787	1770.65	102.548		497	0.1412	497	1.13163	497	0.85747
25.2	0.30357	25.2	-0.21368	14.56	-1.74457			1066.82	279.13	1066.82	162.969	1067.91	263.429		1085.92	93.9812	1085.92	104.806	1774.51	102.014		496	0.14279	496	1.1344	496	0.86145
25.25	0.28571	25.25	-0.31101	14.575	-1.70638			1063.64	264.917	1063.64	164.91	1064.73	286.168		1087.85	94.1372	1087.85	104.837	1778.37	102.998		495	0.1442	495	1.13632	495	0.86592
25.3	0.33929	25.3	-0.33755	14.59	-1.73608			1060.46	276.646	1060.46	169.174	1061.55	290.82		1089.78	94.369	1089.78	104.926	1782.23	102.618		494	0.14551	494	1.13822	494	0.86981
25.35	0.35714	25.35	-0.24903	14.605	-1.75022			1057.27	267.941	1057.27	165.657	1058.37	264.822		1091.71	94.5347	1091.71	104.972	1786.08	103.076		493	0.14702	493	1.13992	493	0.87476
25.4	0.44643	25.4	-0.16937	14.62	-1.74457			1054.09	275.736	1054.09	168.758	1055.18	249.835		1093.64	94.6345	1093.64	105.01	1789.94	103.068		492	0.14854	492	1.14261	492	0.87898
25.45	0.41071	25.45	-0.18705	14.635	-1.75588			1050.91	259.966	1050.91	162.687	1052	275.699		1095.57	94.6906	1095.57	105.048	1793.8	102.247		491	0.15021	491	1.14414	491	0.88298
25.5	0.47321	25.5	-0.31093	14.65	-1.73608			1047.73	249.7	1047.73	159.057	1048.82	274.067		1097.5	94.727	1097.5	105.045	1797.66	103.08		490	0.15182	490	1.14616	490	0.88743
25.55	0.41964	25.55	-0.27552	14.665	-1.75305			1044.54	284.185	1044.54	167.262	1045.63	272.435		1099.43	94.7004	1099.43	105.009	1801.51	102.563		489	0.15354	489	1.14872	489	0.89131
25.6	0.41071	25.6	-0.16046	14.68	-1.80539			1041.36	265.284	1041.36	160.848	1042.45	274.728		1101.35	94.6497	1101.35	105.054	1805.37	103.139		488	0.15539	488	1.15094	488	0.896
25.65	0.40179	25.65	-0.14274	14.695	-1.77427			1038.17	263.655	1038.17	158.032	1039.26	267.603		1103.28	94.5595	1103.28	105.072	1809.23	103.081		487	0.15712	487	1.15253	487	0.8993
25.7	0.40179	25.7	-0.31087	14.71	-1.78983			1034.98	245.552	1034.98	157.537	1036.08	259.697		1105.21	94.4258	1105.21	105.13	1813.09	102.894		486	0.15903	486	1.15442	486	0.90398
25.75	0.59821	25.75	-0.34625	14.725	-1.76437			1031.8	251.771	1031.8	155.418	1032.89	263.561		1107.14	94.2317	1107.14	105.121	1816.94	103.327		485	0.16088	485	1.15683	485	0.90775
25.8	0.41964	25.8	-0.30198	14.74	-1.76578			1028.61	253.283	1028.61	162.803	1029.7	281.539		1109.07	94.0384	1109.07	105.077	1820.8	103.147		484	0.16278	484	1.15868	484	0.91222
25.85	0.47321	25.85	-0.14267	14.755	-1.70072			1025.42	243.034	1025.42	158.251	1026.51	278.339		1111	93.779	1111	105.028	1824.66	103.196		483	0.16491	483	1.16072	483	0.91565
25.9	0.23214	25.9	-0.26655	14.77	-1.72476			1022.23	259.439	1022.23	155.439	1023.32	258.679		1112.93	93.4849	1112.93	105.031	1828.52	102.56		482	0.16669	482	1.16236	482	0.91981
25.95	0.51786	25.95	-0.36388	14.785	-1.73467			1019.04	254.679	1019.04	159.229	1020.13	263.323		1114.86	93.1921	1114.86	105.017	1832.38	102.936		481	0.16919	481	1.1651	481	0.92381
26	0.39286	26	-0.16917	14.8	-1.72901			1015.85	264.806	1015.85	156.997	1016.94	266.398		1116.78	92.9455	1116.78	104.997	1836.23	103.082		480	0.17125	480	1.16644	480	0.92802
26.05	0.45536	26.05	-0.23995	14.815	-1.77993			1012.66	253.781	1012.66	151.872	1013.75	271.038		1118.71	92.6373	1118.71	104.923	1840.09	103.429		479	0.17406	479	1.16875	479	0.9317
26.1	0.47321	26.1	-0.23109	14.83	-1.75022			1009.46	241.977	1009.46	159.826	1010.56	258.446		1120.64	92.2224	1120.64	104.936	1843.95	102.725		478	0.17607	478	1.17113	478	0.93508
26.15	0.40179	26.15	-0.07178	14.845	-1.71204			1006.27	245.054	1006.27	151.695	1007.37	249.775		1122.57	91.6822	1122.57	104.999	1847.81	102.744		477	0.17822	477	1.17307	477	0.939
26.2	0.52679	26.2	-0.21336	14.86	-1.76437			1003.08	248.912	1003.08	155.944	1004.17	273.203		1124.5	91.0118	1124.5	104.961	1851.66	103.316		476	0.18099	476	1.17518	476	0.94283
26.25	0.51786	26.25	-0.21334	14.875	-1.81104			999.882	266.073	999.882	153.368	1000.98	238.705		1126.43	90.0971	1126.43	104.811	1855.52	103.275		475	0.18363	475	1.17748	475	0.9473
26.3	0.42857	26.3	-0.18677	14.89	-1.72618			996.687	278.531	996.687	158.077	997.783	264.472		1128.36	88.8727	1128.36	104.713	1859.38	103.197		474	0.18667	474	1.17902	474	0.95063
26.35	0.51786	26.35	-0.16021	14.905	-1.7474			993.491	306.628	993.491	159.895	994.588	255.025		1130.29	87.4067	1130.29	104.64	1863.24	103.368		473	0.1895	473	1.18073	473	0.95524
26.4	0.44643	26.4	-0.0894	14.92	-1.76861			990.294	272.149	990.294	150.732	991.391	256.532		1132.21	86.1379	1132.21	104.583	1867.09	102.972		472	0.19254	472	1.18304	472	0.95869
26.45	0.46429	26.45	-0.16903	14.935	-1.78417			987.096	256.45	987.096	154.861	988.194	281.496		1134.14	85.5548	1134.14	104.557	1870.95	102.564		471	0.19543	471	1.1845	471	0.96265
26.5	0.60714	26.5	-0.25751	14.95	-1.76154			983.898	313.455	983.898	150.556	984.996	265.015		1136.07	85.903	1136.07	104.529	1874.81	103.415		470	0.19848	470	1.18614	470	0.96603
26.55	0.51786	26.55	-0.24864	14.965	-1.75871			980.699	296.973	980.699	151.334	981.797	258.703		1138	86.8007	1138	104.5	1878.67	103.159		469	0.20195	469	1.18945	469	0.96988
26.6	0.66964	26.6	-0.16013	14.98	-1.75164			977.499	328.94	977.499	154.421	978.598	255.519		1139.93	87.6481	1139.93	104.544	1882.52	103.353		468	0.2055	468	1.19089	468	0.97416
26.65	0.54464	26.65	-0.3017	14.995	-1.75305			974.299	353.082	974.299	149.887	975.398	274.21		1141.86	87.9919	1141.86	104.563	1886.38	103.204		467	0.20902	467	1.19292	467	0.97726
26.7	0.52679	26.7	-0.32824	15.01	-1.74881			971.098	381.117	971.098	150.318	972.197	262.433		1143.79	87.8558	1143.79	104.613	1890.24	103.065		466	0.21273	466	1.19566	466	0.98072
26.75	0.53571	26.75	-0.29282	15.025	-1.78276			967.896	374.004	967.896	149.365	968.996	250.66		1145.72	87.331	1145.72	104.602	1894.1	103.079		465	0.21626	465	1.19691	465	0.98404
26.8	0.58929	26.8	-0.18661	15.04	-1.71769			964.694	333.327	964.694	149.681	965.793	266.998		1147.65	86.7385	1147.65	104.564	1897.95	103.214		464	0.22035	464	1.19929	464	0.98802
26.85	0.66964	26.85	-0.1335	15.055	-1.77851			961.49	327.788	961.49	151.035	962.59	260.694		1149.57	86.4392	1149.57	104.493	1901.81	103.207		463	0.22451	463	1.20168	463	0.99178
26.9	0.58036	26.9	-0.23967	15.07	-1.69789			958.286	315.23	958.286	148.813	959.387	261.415		1151.5	86.6503	1151.5	104.413	1905.67	103.28		462	0.22875	462	1.20282	462	0.99522
26.95	0.54464	26.95	-0.14231	15.085	-1.70213			955.082	310.478	955.082	145.094	956.182	239.512		1153.43	87.1131	1153.43	104.278	1909.53	102.977		461	0.23285	461	1.205	461	0.99877
27	0.58036	27	-0.32814	15.1	-1.69506			951.876	321.327	951.876	150.712	952.977	255.837		1155.36	87.4918	1155.36	104.194	1913.39	103.263		460	0.2376	460	1.20772	460	1.00196
27.05	0.66964	27.05	-0.24848	15.115	-1.68375			948.67	289.285	948.67	145.381	949.771	237.064		1157.29	87.5709	1157.29	104.016	1917.24	103.044		459	0.24265	459	1.20973	459	1.00556
27.1	0.52679	27.1	-0.30156	15.13	-1.69506			945.463	271.289	945.463	149.268	946.564	267.416		1159.22	87.3688	1159.22	103.823	1921.1	102.847		458	0.24774	458	1.21164	458	1.00974
27.15	0.59821	27.15	-0.35464	15.145	-1.71911			942.255	281.36	942.255	149.008	943.357	240.074		1161.15	86.8731	1161.15	103.591	1924.96	102.974		457	0.25317	457	1.21344	457	1.01309
27.2	0.73214	27.2	-0.27497	15.16	-1.80256			939.047	251.686	939.047	143.566	940.149	243.137		1163.08	86.2482	1163.08	103.422	1928.82	103.182		456	0.2588	456	1.21578	456	1.01687
27.25	0.80357	27.25	-0.24841	15.175	-1.73325			935.838	241.502	935.838	149.638	936.94	253.211		1165	85.786	1165	103.237	1932.67	103.079		455	0.26416	455	1.21741	455	1.01987
27.3	0.66071	27.3	-0.26609	15.19	-1.7474			932.628	250.015	932.628	150.298	933.731	257.048		1166.93	85.7374	1166.93	103.084	1936.53	103.153		454	0.2704	454	1.22008	454	1.02362
27.35	0.66964	27.35	-0.01829	15.205	-1.70921			929.418	221.147	929.418	148.887	930.521	240.636		1168.86	85.8235	1168.86	102.876	1940.39	103.088		453	0.27726	453	1.22207	453	1.02733
27.4	0.75893	27.4	-0.28376	15.22	-1.73749			926.206	256.908	926.206	154.149	927.31	259.268		1170.79	85.6959	1170.79	102.588	1944.25	102.71		452	0.28394	452	1.22405	452	1.0305
27.45	0.79464	27.45	-0.54038	15.235	-1.73608			922.994	228.83	922.994	142.731	924.098	237.414		1172.72	85.3113	1172.72	102.271	1948.1	103.06		451	0.2915	451	1.22589	451	1.03393
27.5	0.83036	27.5	-0.19523	15.25	-1.75871			919.782	258.348	919.782	139.597	920.885	227.243		1174.65	84.8521	1174.65	102.029	1951.96	102.979		450	0.29891	450	1.22772	450	1.03767
27.55	0.67857	27.55	-0.30141	15.265	-1.70072			916.568	238.84	916.568	143.823	917.672	252.089		1176.58	84.3121	1176.58	101.764	1955.82	103.05		449	0.30739	449	1.23035	449	1.04121
27.6	0.9375	27.6	-0.44298	15.28	-1.75305			913.354	232.564	913.354	138.277	914.458	219.361		1178.51	83.6949	1178.51	101.605	1959.68	102.944		448	0.3163	448	1.23194	448	1.04457
27.65	0.83036	27.65	-0.23943	15.295	-1.67809			910.139	244.953	910.139	145.948	911.244	244.198		1180.44	82.9408	1180.44	101.62	1963.53	103.021		447	0.32598	447	1.23458	447	1.04854
27.7	0.84821	27.7	-0.40755	15.31	-1.69223			906.923	228.571	906.923	140.06	908.028	221.595		1182.36	82.1025	1182.36	101.66	1967.39	102.759		446	0.3361	446	1.23612	446	1.05201
27.75	0.80357	27.75	-0.27479	15.325	-1.67809			903.707	262.72	903.707	138.423	904.812	221.544		1184.29	81.225	1184.29	101.572	1971.25	102.938		445	0.34667	445	1.23885	445	1.0554
27.8	0.80357	27.8	-0.11549	15.34	-1.66112			900.49	232.353	900.49	140.003	901.596	247.141		1186.22	80.4702	1186.22	101.51	1975.11	102.949		444	0.35821	444	1.24055	444	1.05918
27.85	0.83036	27.85	-0.31016	15.355	-1.68658			897.272	228.416	897.272	139.056	898.378	237.761		1188.15	79.7944	1188.15	101.478	1978.97	102.932		443	0.37052	443	1.24293	443	1.06286
27.9	1	27.9	-0.36324	15.37	-1.69931			894.054	219.043	894.054	143.62	895.16	225.278		1190.08	79.0247	1190.08	101.532	1982.82	102.915		442	0.38398	442	1.24547	442	1.06784
27.95	0.83036	27.95	-0.14198	15.385	-1.6696			890.834	232.972	890.834	136.591	891.941	245.42		1192.01	77.8495	1192.01	101.572	1986.68	102.923		441	0.39751	441	1.24776	441	1.07128
28	0.80357	28	-0.36321	15.4	-1.71345			887.614	240.683	887.614	139.317	888.721	261.67		1193.94	76.2456	1193.94	101.652	1990.54	102.713		440	0.41235	440	1.24981	440	1.07456
28.05	0.69643	28.05	-0.31894	15.415	-1.74174			884.394	239.852	884.394	135.159	885.501	215.033		1195.87	74.2031	1195.87	101.791	1994.4	102.724		439	0.42784	439	1.25222	439	1.07903
28.1	0.82143	28.1	-0.25698	15.43	-1.72759			881.172	245.23	881.172	140.293	882.28	247.581		1197.79	71.8144	1197.79	101.96	1998.25	102.901		438	0.44406	438	1.254	438	1.08383
28.15	0.67857	28.15	-0.38971	15.445	-1.6597			877.95	235.088	877.95	144.048	879.058	218.815		1199.72	69.1156	1199.72	102.118	2002.11	102.814		437	0.46128	437	1.25602	437	1.08741
28.2	0.5625	28.2	-0.31889	15.46	-1.70921			874.727	230.381	874.727	135.651	875.835	211.008		1201.65	66.3646	1201.65	102.298	2005.97	102.849		436	0.47902	436	1.25882	436	1.09086
28.25	0.47321	28.25	-0.20383	15.475	-1.70496			871.503	242.737	871.503	132.415	872.612	235.004		1203.58	63.8962	1203.58	102.456	2009.83	102.769		435	0.49733	435	1.26026	435	1.09587
28.3	0.5	28.3	-0.31001	15.49	-1.70921			868.279	234.929	868.279	132.618	869.388	215.565		1205.51	62.2184	1205.51	102.647	2013.68	102.841		434	0.51685	434	1.26349	434	1.09969
28.35	0.5625	28.35	-0.41619	15.505	-1.73608			865.054	255.03	865.054	130.071	866.163	225.594		1207.44	61.6358	1207.44	102.77	2017.54	102.619		433	0.53642	433	1.26568	433	1.10494
28.4	0.47321	28.4	-0.32768	15.52	-1.75164			861.828	238.697	861.828	141.039	862.937	236.394		1209.37	62.3716	1209.37	102.842	2021.4	102.751		432	0.55623	432	1.26813	432	1.10943
28.45	0.51786	28.45	-0.36306	15.535	-1.70213			858.601	267.311	858.601	140.095	859.711	229.366		1211.3	64.1761	1211.3	102.929	2025.26	102.737		431	0.57671	431	1.27054	431	1.11504
28.5	0.39286	28.5	-0.37189	15.55	-1.68799			855.374	263.377	855.374	135.373	856.484	212.271		1213.23	66.4332	1213.23	103.102	2029.11	102.734		430	0.59735	430	1.27236	430	1.12016
28.55	0.34821	28.55	-0.41612	15.565	-1.69789			852.146	232.339	852.146	132.027	853.256	216.095		1215.15	68.2077	1215.15	103.24	2032.97	102.712		429	0.61868	429	1.27458	429	1.12457
28.6	0.38393	28.6	-0.37186	15.58	-1.70779			848.917	221.446	848.917	132.573	850.028	210.626		1217.08	68.963	1217.08	103.348	2036.83	102.729		428	0.63875	428	1.27793	428	1.13039
28.65	0.46429	28.65	-0.33645	15.595	-1.66112			845.688	249.264	845.688	132.546	846.799	211.352		1219.01	68.4519	1219.01	103.422	2040.69	102.628		427	0.65904	427	1.28052	427	1.13604
28.7	0.34821	28.7	-0.40723	15.61	-1.66677			842.458	260.817	842.458	138.696	843.569	226.785		1220.94	66.8478	1220.94	103.534	2044.54	102.646		426	0.67948	426	1.28332	426	1.14188
28.75	0.41964	28.75	-0.30986	15.625	-1.69082			839.227	255.341	839.227	128.034	840.338	218.995		1222.87	64.3458	1222.87	103.589	2048.4	102.634		425	0.69901	425	1.28581	425	1.14807
28.8	0.29464	28.8	-0.34525	15.64	-1.6597			835.995	239.811	835.995	135.439	837.107	190.32		1224.8	61.2436	1224.8	103.651	2052.26	102.652		424	0.71831	424	1.28814	424	1.15401
28.85	0.35714	28.85	-0.25673	15.655	-1.70496			832.762	228.929	832.762	139.412	833.874	195.691		1226.73	57.8317	1226.73	103.669	2056.12	102.617		423	0.73705	423	1.2903	423	1.1604
28.9	0.3125	28.9	-0.51335	15.67	-1.75164			829.529	268.312	829.529	127.043	830.642	211.113		1228.66	54.6224	1228.66	103.723	2059.98	102.627		422	0.75484	422	1.29383	422	1.16739
28.95	0.33036	28.95	-0.42484	15.685	-1.72759			826.295	280.62	826.295	134.786	827.408	229.62		1230.58	52.0097	1230.58	103.823	2063.83	102.548		421	0.7719	421	1.29603	421	1.17384
29	0.41964	29	-0.34518	15.7	-1.69789			823.061	262.78	823.061	134.645	824.174	221.838		1232.51	50.4744	1232.51	103.995	2067.69	102.557		420	0.78888	420	1.30007	420	1.18093
29.05	0.33929	29.05	-0.5133	15.715	-1.64273			819.825	248.812	819.825	131.535	820.939	221.015		1234.44	50.1122	1234.44	104.078	2071.55	102.607		419	0.80389	419	1.30103	419	1.18689
29.1	0.1875	29.1	-0.41594	15.73	-1.71486			816.589	241.803	816.589	131.965	817.703	231.781		1236.37	50.8061	1236.37	104.141	2075.41	102.561		418	0.81928	418	1.30391	418	1.1944
29.15	0.25	29.15	-0.43363	15.745	-1.76861			813.352	245.61	813.352	129.199	814.466	210.101		1238.3	52.18	1238.3	104.175	2079.26	102.586		417	0.83342	417	1.30776	417	1.2016
29.2	0.23214	29.2	-0.53095	15.76	-1.67809			810.115	257.137	810.115	129.972	811.229	200.014		1240.23	53.9914	1240.23	104.207	2083.12	102.574		416	0.84671	416	1.3111	416	1.20927
29.25	0.36607	29.25	-0.54864	15.775	-1.71628			806.877	247.814	806.877	142.61	807.991	213.866		1242.16	55.9013	1242.16	104.23	2086.98	102.567		415	0.85954	415	1.31318	415	1.21601
29.3	0.29464	29.3	-0.35393	15.79	-1.71062			803.637	251.617	803.637	127.297	804.752	220.764		1244.09	57.8358	1244.09	104.316	2090.84	102.526		414	0.87197	414	1.31704	414	1.22376
29.35	0.26786	29.35	-0.50436	15.805	-1.70638			800.398	270.08	800.398	126.017	801.513	207.595		1246.02	59.6699	1246.02	104.321	2094.69	102.577		413	0.88389	413	1.32046	413	1.23219
29.4	0.23214	29.4	-0.53089	15.82	-1.67809			797.157	228.358	797.157	129.869	798.272	190.573		1247.94	61.4401	1247.94	104.293	2098.55	102.552		412	0.89482	412	1.32301	412	1.23907
29.45	0.20536	29.45	-0.46893	15.835	-1.75164			793.916	260.701	793.916	126.081	795.031	212.9		1249.87	63.0913	1249.87	104.327	2102.41	102.569		411	0.90556	411	1.32721	411	1.24643
29.5	0.27679	29.5	-0.45121	15.85	-1.71062			790.674	241.364	790.674	129.247	791.79	216.708		1251.8	64.6901	1251.8	104.432	2106.27	102.571		410	0.91662	410	1.3306	410	1.25559
29.55	0.26786	29.55	-0.51314	15.865	-1.70496			787.431	273.689	787.431	129.791	788.547	199.696		1253.73	66.1634	1253.73	104.453	2110.12	102.59		409	0.92719	409	1.33383	409	1.26281
29.6	0.32143	29.6	-0.51312	15.88	-1.65121			784.188	258.982	784.188	128.967	785.304	201.963		1255.66	67.561	1255.66	104.405	2113.98	102.575		408	0.9369	408	1.33758	408	1.27133
29.65	0.26786	29.65	-0.41576	15.895	-1.69931			780.944	266.629	780.944	132.358	782.06	175.714		1257.59	68.8095	1257.59	104.285	2117.84	102.584		407	0.94746	407	1.34165	407	1.2795
29.7	0.28571	29.7	-0.36265	15.91	-1.69082			777.699	258.094	777.699	128.233	778.816	204.183		1259.52	69.9879	1259.52	104.273	2121.7	102.597		406	0.95597	406	1.34442	406	1.2873
29.75	0.26786	29.75	-0.53962	15.925	-1.70072			774.453	301.169	774.453	138.337	775.57	201.825		1261.45	71.0843	1261.45	104.357	2125.56	102.604		405	0.96583	405	1.34853	405	1.29533
29.8	0.17857	29.8	-0.48651	15.94	-1.65829			771.206	291.09	771.206	133.302	772.324	197.159		1263.37	72.1135	1263.37	104.373	2129.41	102.614		404	0.97477	404	1.3542	404	1.3036
29.85	0.1875	29.85	-0.38915	15.955	-1.65546			767.959	278.705	767.959	141.239	769.077	192.494		1265.3	73.0089	1265.3	104.272	2133.27	102.622		403	0.98427	403	1.35784	403	1.31252
29.9	0.25	29.9	-0.45108	15.97	-1.67667			764.711	306.352	764.711	141.325	765.83	223.242		1267.23	73.8114	1267.23	104.227	2137.13	102.605		402	0.99197	402	1.36199	402	1.32029
29.95	0.19643	29.95	-0.55726	15.985	-1.63707			761.463	321.673	761.463	138.794	762.581	203.951		1269.16	74.4543	1269.16	104.199	2140.99	102.633		401	1.00116	401	1.36631	401	1.32825
30	0.16964	30	-0.54839	16	-1.6696			758.213	330.833	758.213	135.242	759.332	242.377		1271.09	74.9984	1271.09	104.187	2144.84	102.61		400	1.00933	400	1.37053	400	1.33482
30.05	0.17857	30.05	-0.56607	16.015	-1.76578			754.963	313.066	754.963	137.601	756.082	194.627		1273.02	75.4191	1273.02	104.158	2148.7	102.613		399	1.01601	399	1.3743	399	1.34385
30.1	0.14286	30.1	-0.43331	16.03	-1.67243			751.712	345.294	751.712	136.892	752.832	190.737		1274.95	75.7278	1274.95	104.067	2152.56	102.601		398	1.02323	398	1.37947	398	1.35097
30.15	0.16071	30.15	-0.52179	16.045	-1.63141			748.461	326.763	748.461	134.478	749.581	186.849		1276.88	75.9374	1276.88	104.017	2156.42	102.583		397	1.03021	397	1.38569	397	1.35951
30.2	0.22321	30.2	-0.51293	16.06	-1.68092			745.208	347.443	745.208	127.863	746.329	199.875		1278.81	76.2229	1278.81	104.012	2160.27	102.574		396	1.03575	396	1.38957	396	1.36625
30.25	0.13393	30.25	-0.42442	16.075	-1.70638			741.955	326.614	741.955	133.629	743.076	190.607		1280.73	76.7278	1280.73	103.942	2164.13	102.56		395	1.04145	395	1.39475	395	1.37417
30.3	0.1875	30.3	-0.46865	16.09	-1.64414			738.702	337.296	738.702	130.31	739.822	206.7		1282.66	77.6214	1282.66	103.951	2167.99	102.542		394	1.0469	394	1.40042	394	1.38078
30.35	0.11607	30.35	-0.53058	16.105	-1.63424			735.447	307.262	735.447	131.532	736.568	185.142		1284.59	78.8258	1284.59	103.951	2171.85	102.504		393	1.05192	393	1.40446	393	1.38759
30.4	0.16964	30.4	-0.61906	16.12	-1.61303			732.192	297.976	732.192	130.598	733.313	194.317		1286.52	80.1209	1286.52	103.879	2175.7	102.5		392	1.05483	392	1.40763	392	1.39357
30.45	0.10714	30.45	-0.54824	16.135	-1.63566			728.936	281.784	728.936	128.983	730.057	196.576		1288.45	81.1536	1288.45	103.797	2179.56	102.481		391	1.05958	391	1.41177	391	1.39772
30.5	0.25893	30.5	-0.49513	16.15	-1.62717			725.679	274.044	725.679	129.411	726.801	183.481		1290.38	81.8176	1290.38	103.812	2183.42	102.442		390	1.06285	390	1.41477	390	1.40473
30.55	0.17857	30.55	-0.49511	16.165	-1.67667			722.421	298.54	722.421	132.334	723.544	185.741		1292.31	82.1832	1292.31	103.852	2187.28	102.399		389	1.06482	389	1.42037	389	1.41016
30.6	0.10714	30.6	-0.50395	16.18	-1.62434			719.163	289.265	719.163	136.502	720.286	182.63		1294.24	82.3469	1294.24	103.933	2191.13	102.379		388	1.06664	388	1.42214	388	1.41393
30.65	0.21429	30.65	-0.53933	16.195	-1.64131			715.904	255.446	715.904	134.353	717.027	181.821		1296.16	82.2732	1296.16	103.909	2194.99	102.343		387	1.06764	387	1.42547	387	1.41887
30.7	0.16071	30.7	-0.48621	16.21	-1.63848			712.644	292.201	712.644	134.353	713.768	167.207		1298.09	81.9576	1298.09	103.913	2198.85	102.323		386	1.07042	386	1.42632	386	1.42163
30.75	0.19643	30.75	-0.4154	16.225	-1.61444			709.384	320.504	709.384	134.353	710.507	178.671		1300.02	81.3058	1300.02	103.947	2202.71	102.282		385	1.07068	385	1.42962	385	1.42597
30.8	0.13393	30.8	-0.53043	16.24	-1.58615			706.123	334.229	706.123	134.353	707.246	190.13		1301.95	80.243	1301.95	104.018	2206.57	102.242		384	1.07072	384	1.43083	384	1.42842
30.85	0.14286	30.85	-0.51271	16.255	-1.70072			702.861	352.547	702.861	124.473	703.985	177.823		1303.88	78.6454	1303.88	103.986	2210.42	102.217		383	1.0703	383	1.43144	383	1.4308
30.9	0.13393	30.9	-0.53925	16.27	-1.70213			699.598	328.714	699.598	125.014	700.722	181.614		1305.81	76.4353	1305.81	103.944	2214.28	102.183		382	1.07125	382	1.43328	382	1.43391
30.95	0.20536	30.95	-0.51268	16.285	-1.65829			696.335	369.24	696.335	129.97	697.459	183.871		1307.74	73.5474	1307.74	103.917	2218.14	102.172		381	1.07183	381	1.43344	381	1.43691
31	0.1875	31	-0.57461	16.3	-1.65687			693.07	367.624	693.07	122.588	694.195	177.701		1309.67	70.1944	1309.67	103.948	2222	102.123		380	1.0722	380	1.43456	380	1.43827
31.05	0.20536	31.05	-0.51265	16.315	-1.61303			689.805	335.38	689.805	125.279	690.931	183.021		1311.59	66.7654	1311.59	103.872	2225.85	102.106		379	1.07123	379	1.43684	379	1.43986
31.1	0.15179	31.1	-0.67192	16.33	-1.61161			686.54	284.779	686.54	127.177	687.665	204.417		1313.52	63.9654	1313.52	103.917	2229.71	102.074		378	1.07162	378	1.43533	378	1.44206
31.15	0.09821	31.15	-0.42412	16.345	-1.61868			683.273	287.01	683.273	128.961	684.399	199.777		1315.45	62.6526	1315.45	103.944	2233.57	102.064		377	1.07168	377	1.43661	377	1.44554
31.2	0.13393	31.2	-0.48605	16.36	-1.68375			680.006	276.232	680.006	130.745	681.132	179.07		1317.38	63.0346	1317.38	103.954	2237.43	102.038		376	1.07162	376	1.43805	376	1.44539
31.25	0.13393	31.25	-0.53028	16.375	-1.61444			676.738	277.699	676.738	132.188	677.865	196.626		1319.31	64.5019	1319.31	104.085	2241.28	102.039		375	1.07204	375	1.43746	375	1.44677
31.3	0.1875	31.3	-0.57451	16.39	-1.66253			673.469	245.512	673.469	121.876	674.596	156.806		1321.24	66.2466	1321.24	104.271	2245.14	102.006		374	1.07092	374	1.43832	374	1.4483
31.35	0.125	31.35	-0.44175	16.405	-1.62434			670.2	250.044	670.2	126.598	671.327	194.242		1323.17	67.6941	1323.17	104.252	2249	102.007		373	1.07223	373	1.44063	373	1.45246
31.4	0.16964	31.4	-0.60988	16.42	-1.6597			666.93	243.871	666.93	125.782	668.057	180.436		1325.1	68.8388	1325.1	104.186	2252.86	101.992		372	1.07326	372	1.44039	372	1.45156
31.45	0.16071	31.45	-0.55676	16.435	-1.65829			663.659	254.516	663.659	127.112	664.787	175.044		1327.03	69.538	1327.03	104.08	2256.71	101.981		371	1.07134	371	1.44364	371	1.45316
31.5	0.13393	31.5	-0.4771	16.45	-1.59888			660.387	213.959	660.387	122.57	661.515	182.646		1328.95	69.9723	1328.95	104.036	2260.57	101.996		370	1.07052	370	1.44413	370	1.45242
31.55	0.16071	31.55	-0.60983	16.465	-1.64273			657.115	236.065	657.115	121.642	658.243	174.2		1330.88	70.2172	1330.88	103.962	2264.43	102.007		369	1.07026	369	1.44271	369	1.45369
31.6	0.13393	31.6	-0.61866	16.48	-1.65121			653.842	210.806	653.842	129.293	654.97	184.854		1332.81	70.6098	1332.81	103.815	2268.29	101.997		368	1.06987	368	1.44207	368	1.45407
31.65	0.13393	31.65	-0.5213	16.495	-1.64839			650.568	237.484	650.568	120.127	651.697	182.521		1334.74	71.3617	1334.74	103.429	2272.15	102.009		367	1.07035	367	1.44283	367	1.45401
31.7	0.10714	31.7	-0.42394	16.51	-1.62858			647.293	233.613	647.293	123.149	648.422	167.973		1336.67	72.8516	1336.67	103.023	2276	102.003		366	1.07034	366	1.44346	366	1.45408
31.75	0.16964	31.75	-0.48587	16.525	-1.65687			644.018	225.164	644.018	121.884	645.147	163.354		1338.6	75.2416	1338.6	102.781	2279.86	102.018		365	1.06934	365	1.44317	365	1.45703
31.8	0.1875	31.8	-0.42391	16.54	-1.62434			640.742	244.19	640.742	124.566	641.872	186.975		1340.53	78.4468	1340.53	103.14	2283.72	102.026		364	1.06722	364	1.44126	364	1.45393
31.85	0.14286	31.85	-0.47699	16.555	-1.67809			637.465	220.483	637.465	134.913	638.595	173.199		1342.46	80.9259	1342.46	103.318	2287.58	102.037		363	1.06576	363	1.44097	363	1.45543
31.9	0.09821	31.9	-0.45927	16.57	-1.69365			634.187	252.468	634.187	124.065	635.318	174.685		1344.38	82.6506	1344.38	103.213	2291.43	101.954		362	1.06447	362	1.44156	362	1.45328
31.95	0.125	31.95	-0.54775	16.585	-1.64556			630.909	223.433	630.909	118.969	632.04	210.489		1346.31	83.6764	1346.31	103.003	2295.29	101.879		361	1.06493	361	1.44022	361	1.4545
32	0.125	32	-0.68933	16.6	-1.58049			627.63	234.818	627.63	125.142	628.761	176.892		1348.24	84.2006	1348.24	102.81	2299.15	101.727		360	1.0624	360	1.43737	360	1.45392
32.05	0.14286	32.05	-0.52117	16.615	-1.6003			624.35	250.009	624.35	117.57	625.481	177.614		1350.17	84.5138	1350.17	102.675	2303.01	101.66		359	1.05912	359	1.43747	359	1.45197
32.1	0.13393	32.1	-0.55655	16.63	-1.55079			621.069	251.476	621.069	117.998	622.201	155.472		1352.1	84.9667	1352.1	102.552	2306.86	101.543		358	1.05837	358	1.43652	358	1.45144
32.15	0.10714	32.15	-0.50344	16.645	-1.66112			617.788	233.895	617.788	115.835	618.92	171.438		1354.03	85.5042	1354.03	102.443	2310.72	101.413		357	1.05953	357	1.43389	357	1.45264
32.2	0.13393	32.2	-0.68041	16.66	-1.67526			614.506	217.084	614.506	115.137	615.638	161.495		1355.96	86.175	1355.96	102.407	2314.58	101.418		356	1.05718	356	1.43424	356	1.45054
32.25	0.15179	32.25	-0.5211	16.675	-1.65546			611.223	240.642	611.223	122.316	612.355	187.353		1357.89	86.7246	1357.89	102.223	2318.44	101.553		355	1.0535	355	1.43107	355	1.44854
32.3	0.13393	32.3	-0.57418	16.69	-1.65263			607.939	224.599	607.939	122.404	609.072	187.31		1359.82	87.0978	1359.82	101.986	2322.29	101.188		354	1.05351	354	1.43165	354	1.44729
32.35	0.16964	32.35	-0.60072	16.705	-1.66677			604.655	226.831	604.655	115.181	605.788	194.118		1361.74	87.2392	1361.74	101.98	2326.15	101.491		353	1.05118	353	1.43268	353	1.44738
32.4	0.11607	32.4	-0.6361	16.72	-1.69506			601.37	232.867	601.37	117.295	602.503	172.764		1363.67	87.3557	1363.67	102.712	2330.01	101.382		352	1.04918	352	1.42791	352	1.44646
32.45	0.15179	32.45	-0.57414	16.735	-1.6498			598.084	225.206	598.084	116.035	599.218	167.398		1365.6	87.2643	1365.6	102.972	2333.87	101.642		351	1.04878	351	1.42574	351	1.4467
32.5	0.10714	32.5	-0.67146	16.75	-1.64697			594.797	229.718	594.797	113.989	595.931	195.507		1367.53	86.8808	1367.53	102.842	2337.72	101.556		350	1.04735	350	1.42358	350	1.4462
32.55	0.08036	32.55	-0.6626	16.765	-1.65546			591.51	242.594	591.51	115.876	592.644	163.519		1369.46	86.2874	1369.46	102.825	2341.58	101.485		349	1.04423	349	1.42729	349	1.45084
32.6	0.10714	32.6	-0.52984	16.78	-1.68092			588.221	237.976	588.221	118.101	589.356	177.929		1371.39	85.6564	1371.39	102.725	2345.44	100.247		348	1.04205	348	1.42036	348	1.44762
32.65	0.08929	32.65	-0.66256	16.795	-1.63848			584.933	238.682	584.933	113.135	586.068	182.449		1373.32	84.6877	1373.32	102.657	2349.3	101.553		347	1.041	347	1.41829	347	1.4482
32.7	0.13393	32.7	-0.5652	16.81	-1.60171			581.643	249.267	581.643	117.155	582.778	163.407		1375.25	83.4915	1375.25	103.247	2353.16	102.275		346	1.03485	346	1.42141	346	1.4465
32.75	0.09821	32.75	-0.51209	16.825	-1.63283			578.353	266.685	578.353	115.897	579.488	167.929		1377.17	82.3153	1377.17	103.485	2357.01	101.268		345	1.03742	345	1.41268	345	1.44703
32.8	0.07143	32.8	-0.60942	16.84	-1.59888			575.061	224.845	575.061	120.925	576.197	167.13		1379.1	80.891	1379.1	103.612	2360.87	101.156		344	1.03791	344	1.41761	344	1.4399
32.85	0.13393	32.85	-0.67135	16.855	-1.62858			571.769	220.237	571.769	118.993	572.906	173.168		1381.03	79.2208	1381.03	103.582	2364.73	100.439		343	1.03584	343	1.41155	343	1.43841
32.9	0.15179	32.9	-0.59169	16.87	-1.65121			568.477	258.15	568.477	106.291	569.613	183.759		1382.96	77.405	1382.96	103.523	2368.59	100.499		342	1.03306	342	1.40921	342	1.45071
32.95	0.08036	32.95	-0.67132	16.885	-1.62858			565.183	248.223	565.183	116.927	566.32	142.723		1384.89	75.4304	1384.89	103.157	2372.44	100.198		341	1.03494	341	1.4083	341	1.44483
33	0.08929	33	-0.48546	16.9	-1.6795			561.889	222.363	561.889	115.221	563.027	165.46		1386.82	72.9674	1386.82	103.123	2376.3	100.518		340	1.03044	340	1.40168	340	1.44216
33.05	0.09821	33.05	-0.65358	16.915	-1.64556			558.594	223.071	558.594	111.835	559.732	149.487		1388.75	70.3825	1388.75	103.596	2380.16	100.844		339	1.03139	339	1.40427	339	1.44118
33.1	0.16071	33.1	-0.62702	16.93	-1.63141			555.299	250.328	555.299	110.019	556.437	157.039		1390.68	68.273	1390.68	103.572	2384.02	101.561		338	1.02969	338	1.40526	338	1.43426
33.15	0.13393	33.15	-0.65355	16.945	-1.6399			552.002	218.418	552.002	114.368	553.14	154.727		1392.61	66.305	1392.61	103.09	2387.87	101.853		337	1.02785	337	1.40467	337	1.4381
33.2	0.17857	33.2	-0.59159	16.96	-1.56493			548.705	185.006	548.705	114.57	549.844	164.55		1394.53	64.3681	1394.53	102.91	2391.73	101.948		336	1.02888	336	1.39421	336	1.43521
33.25	0.09821	33.25	-0.64467	16.975	-1.65404			545.407	226.657	545.407	109.73	546.546	148.592		1396.46	62.9346	1396.46	103.199	2395.59	101.875		335	1.03115	335	1.39758	335	1.43307
33.3	0.08929	33.3	-0.64465	16.99	-1.66253			542.108	219.784	542.108	113.181	543.248	165.232		1398.39	62.1654	1398.39	103.491	2399.45	101.886		334	1.03067	334	1.39471	334	1.43721
33.35	0.10714	33.35	-0.62694	17.005	-1.61868			538.809	237.918	538.809	112.263	539.948	158.375		1400.32	61.6717	1400.32	104.026	2403.3	101.824		333	1.02884	333	1.39167	333	1.43401
33.4	0.11607	33.4	-0.62692	17.02	-1.60595			535.509	233.319	535.509	109.33	536.648	165.914		1402.25	61.3908	1402.25	103.744	2407.16	101.842		332	1.02399	332	1.38546	332	1.4296
33.45	0.10714	33.45	-0.61805	17.035	-1.67526			532.208	243.868	532.208	108.525	533.348	154.515		1404.18	61.3195	1404.18	103.57	2411.02	101.819		331	1.02826	331	1.38168	331	1.43453
33.5	0.08036	33.5	-0.60919	17.05	-1.62717			528.906	234.726	528.906	100	530.046	153.722		1406.11	61.6604	1406.11	103.822	2414.88	101.858		330	1.02742	330	1.38091	330	1.43436
33.55	0.08929	33.55	-0.47643	17.065	-1.62151			525.604	251.327	525.604	110.16	526.744	168.829		1408.04	62.3227	1408.04	103.778	2418.74	101.819		329	1.02457	329	1.37324	329	1.42943
33.6	0.11607	33.6	-0.64455	17.08	-1.62858			522.3	212.671	522.3	109.468	523.441	158.95		1409.96	63.359	1409.96	103.61	2422.59	101.844		328	1.02137	328	1.37126	328	1.42919
33.65	0.10714	33.65	-0.51179	17.095	-1.62151			518.996	224.728	518.996	111.235	520.138	153.617		1411.89	64.6707	1411.89	103.433	2426.45	101.814		327	1.01929	327	1.36796	327	1.4214
33.7	0.10714	33.7	-0.62682	17.11	-1.61444			515.692	232.242	515.692	106.406	516.833	142.233		1413.82	65.9038	1413.82	103.122	2430.31	101.82		326	1.01492	326	1.36329	326	1.42203
33.75	0.08929	33.75	-0.60911	17.125	-1.63424			512.386	226.894	512.386	108.397	513.528	160.354		1415.75	66.8204	1415.75	102.603	2434.17	101.79		325	1.01277	325	1.359	325	1.41821
33.8	0.07143	33.8	-0.62679	17.14	-1.58757			509.08	218.525	509.08	110.164	510.222	170.148		1417.68	67.7238	1417.68	102.365	2438.02	101.801		324	1.01139	324	1.35491	324	1.41718
33.85	0.05357	33.85	-0.65332	17.155	-1.6003			505.773	224.522	505.773	101.764	506.915	176.913		1419.61	68.9296	1419.61	103.654	2441.88	101.754		323	1.00594	323	1.3509	323	1.41072
33.9	0.08929	33.9	-0.66215	17.17	-1.58615			502.465	229.762	502.465	108.557	503.608	155.708		1421.54	69.5855	1421.54	104.09	2445.74	101.768		322	0.99772	322	1.34919	322	1.40881
33.95	0.10714	33.95	-0.63559	17.185	-1.55503			499.157	217.619	499.157	--	500.3	160.207		1423.47	70.0111	1423.47	103.93	2449.6	101.754		321	0.98817	321	1.3439	321	1.41085
34	0.07143	34	-0.63557	17.2	-1.58757			495.847	234.189	495.847	--	495.847	215.779		1425.4	70.4576	1425.4	104.078	2453.45	101.769		320	0.98058	320	1.34328	320	1.40434
34.05	0.14286	34.05	-0.60016	17.215	-1.60737			492.537	222.806	492.537	--	492.537	204.531		1427.32	70.6538	1427.32	103.689	2457.31	101.726		319	0.98079	319	1.33414	319	1.4046
34.1	0.11607	34.1	-0.64439	17.23	-1.60595			489.226	228.041	489.226	--	489.226	209.9		1429.25	70.888	1429.25	103.671	2461.17	101.756		318	0.98212	318	1.33155	318	1.40243
34.15	0.08036	34.15	-0.61782	17.245	-1.55645			485.915	233.273	485.915	--	485.915	215.267		1431.18	71.2778	1431.18	103.72	2465.03	101.718		317	0.9847	317	1.33176	317	1.40027
34.2	0.08929	34.2	-0.66206	17.26	-1.61727			482.602	245.295	482.602	--	482.602	227.424		1433.11	71.8302	1433.11	103.47	2468.88	101.717		316	0.98282	316	1.33021	316	1.40101
34.25	0.16071	34.25	-0.64434	17.275	-1.62575			479.289	238.448	479.289	--	479.289	220.712		1435.04	72.4621	1435.04	103.13	2472.74	101.7		315	0.97975	315	1.32473	315	1.39689
34.3	0.16071	34.3	-0.62662	17.29	-1.60171			475.975	256.499	475.975	--	475.975	238.897		1436.97	73.4986	1436.97	104.13	2476.6	101.683		314	0.9773	314	1.32489	314	1.39834
34.35	0.08929	34.35	-0.70625	17.305	-1.52109			472.661	250.406	472.661	--	472.661	232.939		1438.9	74.0721	1438.9	104.653	2480.46	101.652		313	0.98003	313	1.32332	313	1.40425
34.4	0.08036	34.4	-0.66199	17.32	-1.59181			469.345	230.743	469.345	--	469.345	213.411		1440.83	74.1181	1440.83	104.563	2484.32	101.677		312	0.97664	312	1.32099	312	1.39817
34.45	0.11607	34.45	-0.56463	17.335	-1.60171			466.029	232.952	466.029	--	466.029	215.755		1442.75	73.8024	1442.75	104.371	2488.17	101.653		311	0.97689	311	1.32394	311	1.40267
34.5	0.08929	34.5	-0.60886	17.35	-1.49138			462.712	238.928	462.712	--	462.712	221.866		1444.68	73.1319	1444.68	104.038	2492.03	101.642		310	0.97568	310	1.3239	310	1.40222
34.55	0.09821	34.55	-0.68849	17.365	-1.52816			459.395	227.57	459.395	--	459.395	210.643		1446.61	72.1498	1446.61	103.794	2495.89	101.613		309	0.97302	309	1.32279	309	1.39872
34.6	0.0625	34.6	-0.63538	17.38	-1.56352			456.076	266.693	456.076	--	456.076	249.901		1448.54	70.9197	1448.54	104.206	2499.75	101.616		308	0.9705	308	1.32437	308	1.39957
34.65	0.0625	34.65	-0.52032	17.395	-1.61161			452.757	242.53	452.757	--	452.757	225.873		1450.47	69.9184	1450.47	104.045	2503.6	101.591		307	0.96743	307	1.32631	307	1.40612
34.7	0.03571	34.7	-0.56455	17.41	-1.55362			449.437	232.685	449.437	--	449.437	216.163		1452.4	69.0023	1452.4	103.514	2507.46	101.607		306	0.96531	306	1.32797	306	1.40562
34.75	0.14286	34.75	-0.75037	17.425	-1.5324			446.117	240.16	446.117	--	446.117	223.773		1454.33	68.2941	1454.33	102.575	2511.32	101.582		305	0.96371	305	1.32994	305	1.40876
34.8	0.125	34.8	-0.57336	17.44	-1.5522			442.795	219.029	442.795	--	442.795	202.778		1456.26	67.7271	1456.26	102.489	2515.18	101.583		304	0.96104	304	1.33372	304	1.40909
34.85	0.125	34.85	-0.60875	17.455	-1.6102			439.473	205.434	439.473	--	439.473	189.318		1458.18	67.9737	1458.18	104.81	2519.03	101.57		303	0.96302	303	1.33113	303	1.41036
34.9	0.07143	34.9	-0.52908	17.47	-1.56918			436.15	188.083	436.15	--	436.15	172.102		1460.11	68.4742	1460.11	105.533	2522.89	101.58		302	0.95986	302	1.33808	302	1.41403
34.95	0.125	34.95	-0.60871	17.485	-1.57625			432.826	214.366	432.826	--	432.826	198.52		1462.04	69.0684	1462.04	105.203	2526.75	101.581		301	0.95759	301	1.33596	301	1.42122
35	0.15179	35	-0.6087	17.5	-1.6102			429.502	200.029	429.502	--	429.502	184.319		1463.97	70.0539	1463.97	104.911	2530.61	101.58		300	0.95328	300	1.34568	300	1.41996
35.05	0.09821	35.05	-0.65293	17.515	-1.63566			426.176	203.742	426.176	--	426.176	188.167		1465.9	71.5915	1465.9	105.148	2534.46	101.56		299	0.94597	299	1.34574	299	1.42093
35.1	0.11607	35.1	-0.68831	17.53	-1.54089			422.85	204.446	422.85	--	422.85	189.006		1467.83	72.7604	1467.83	104.928	2538.32	101.569		298	0.94395	298	1.34734	298	1.42852
35.15	0.08036	35.15	-0.70599	17.545	-1.57908			419.523	187.867	419.523	--	419.523	172.563		1469.76	73.6864	1469.76	104.13	2542.18	101.561		297	0.94078	297	1.35714	297	1.43416
35.2	0.07143	35.2	-0.60863	17.56	-1.5522			416.196	185.57	416.196	--	416.196	170.401		1471.69	74.7531	1471.69	103.617	2546.04	101.569		296	0.93434	296	1.35585	296	1.43307
35.25	0.125	35.25	-0.62631	17.575	-1.5225			412.867	176.514	412.867	--	412.867	161.48		1473.62	76.2824	1473.62	104.841	2549.89	101.569		295	0.93292	295	1.3589	295	1.43855
35.3	0.17857	35.3	-0.71479	17.59	-1.54372			409.538	212.519	409.538	--	409.538	197.621		1475.54	77.3207	1475.54	105.598	2553.75	101.596		294	0.92938	294	1.36715	294	1.44196
35.35	0.08036	35.35	-0.67938	17.605	-1.59181			406.208	179.436	406.208	--	406.208	164.673		1477.47	78.2618	1477.47	106.161	2557.61	101.574		293	0.92662	293	1.37007	293	1.44647
35.4	0.09821	35.4	-0.67051	17.62	-1.57484			402.878	197.409	402.878	--	402.878	182.782		1479.4	78.9829	1479.4	105.776	2561.47	101.598		292	0.92133	292	1.37613	292	1.45107
35.45	0.05357	35.45	-0.55545	17.635	-1.53382			399.546	189.109	399.546	--	399.546	174.618		1481.33	79.6454	1481.33	105.48	2565.33	101.603		291	0.91965	291	1.37729	291	1.45738
35.5	0.08036	35.5	-0.64393	17.65	-1.54938			396.214	189.065	396.214	--	396.214	174.709		1483.26	80.2649	1483.26	105.199	2569.18	101.617		290	0.91931	290	1.3843	290	1.46127
35.55	0.0625	35.55	-0.60852	17.665	-1.58191			392.881	194.273	392.881	--	392.881	180.053		1485.19	80.6766	1485.19	104.576	2573.04	101.596		289	0.91659	289	1.38905	289	1.46068
35.6	0.07143	35.6	-0.68814	17.68	-1.59888			389.548	180.729	389.548	--	389.548	166.644		1487.12	81.0405	1487.12	104.184	2576.9	101.611		288	0.91361	288	1.39124	288	1.46663
35.65	0.0625	35.65	-0.66158	17.695	-1.54655			386.213	187.436	386.213	--	386.213	173.487		1489.05	81.4164	1489.05	104.301	2580.76	101.605		287	0.9131	287	1.39727	287	1.47081
35.7	0.11607	35.7	-0.61732	17.71	-1.49987			382.878	178.398	382.878	--	382.878	164.585		1490.97	82.0363	1490.97	105.511	2584.61	101.624		286	0.91579	286	1.40258	286	1.48066
35.75	0.08036	35.75	-0.66155	17.725	-1.49421			379.542	182.104	379.542	--	379.542	168.427		1492.9	82.4298	1492.9	105.569	2588.47	101.602		285	0.91386	285	1.40423	285	1.48183
35.8	0.11607	35.8	-0.75888	17.74	-1.49704			376.205	189.554	376.205	--	376.205	176.012		1494.83	82.6107	1494.83	104.948	2592.33	101.606		284	0.91288	284	1.4104	284	1.48744
35.85	0.11607	35.85	-0.62612	17.755	-1.53523			372.867	205.24	372.867	--	372.867	191.834		1496.76	82.8054	1496.76	105.198	2596.19	101.577		283	0.91312	283	1.41597	283	1.49051
35.9	0.14286	35.9	-0.6615	17.77	-1.49704			369.529	176.736	369.529	--	369.529	163.466		1498.69	83.0825	1498.69	105.608	2600.04	101.583		282	0.91273	282	1.42064	282	1.49439
35.95	0.08929	35.95	-0.68803	17.785	-1.55362			366.19	193.915	366.19	--	366.19	180.781		1500.62	83.2587	1500.62	105.374	2603.9	101.555		281	0.9122	281	1.42341	281	1.49442
36	0.10714	36	-0.61722	17.8	-1.50977			362.85	190.876	362.85	--	362.85	177.878		1502.55	83.3895	1502.55	104.521	2607.76	101.545		280	0.9084	280	1.42811	280	1.49979
36.05	0.03571	36.05	-0.7057	17.815	-1.5423			359.51	178.11	359.51	--	359.51	165.248		1504.48	83.3347	1504.48	103.032	2611.62	101.543		279	0.91061	279	1.43486	279	1.5025
36.1	0.08036	36.1	-0.73223	17.83	-1.54513			356.168	193.781	356.168	--	356.168	181.055		1506.41	82.7787	1506.41	102.767	2615.47	101.542		278	0.90936	278	1.43792	278	1.50933
36.15	0.10714	36.15	-0.66142	17.845	-1.53382			352.826	187.004	352.826	--	352.826	174.414		1508.33	82.8072	1508.33	105.215	2619.33	101.513		277	0.90851	277	1.43992	277	1.50835
36.2	0.09821	36.2	-0.68795	17.86	-1.55503			349.483	172.004	349.483	--	349.483	159.55		1510.26	83.0736	1510.26	105.585	2623.19	101.497		276	0.90846	276	1.44378	276	1.51673
36.25	0.0625	36.25	-0.75873	17.875	-1.53099			346.139	183.928	346.139	--	346.139	171.61		1512.19	82.9817	1512.19	105.469	2627.05	101.471		275	0.90931	275	1.44256	275	1.51694
36.3	0.11607	36.3	-0.59057	17.89	-1.53523			342.795	180.895	342.795	--	342.795	168.713		1514.12	82.7304	1514.12	104.404	2630.91	101.464		274	0.90944	274	1.4452	274	1.51968
36.35	0.10714	36.35	-0.6525	17.905	-1.58049			339.45	170.391	339.45	--	339.45	158.345		1516.05	82.1329	1516.05	103.502	2634.76	101.426		273	0.91144	273	1.45628	273	1.525
36.4	0.04464	36.4	-0.74098	17.92	-1.51402			336.104	191.272	336.104	--	336.104	179.362		1517.98	81.608	1517.98	103.961	2638.62	101.42		272	0.91061	272	1.44813	272	1.52344
36.45	0.13393	36.45	-0.72326	17.935	-1.54655			332.757	185.999	332.757	--	332.757	174.225		1519.91	81.1526	1519.91	103.663	2642.48	101.384		271	0.90676	271	1.45585	271	1.5294
36.5	0.11607	36.5	-0.6967	17.95	-1.52533			329.409	182.969	329.409	--	329.409	171.332		1521.84	80.3458	1521.84	104.828	2646.34	101.371		270	0.90906	270	1.46323	270	1.53701
36.55	0.07143	36.55	-0.65243	17.965	-1.53523			326.061	182.927	326.061	--	326.061	171.426		1523.76	79.9339	1523.76	105.042	2650.19	101.373		269	0.90884	269	1.45923	269	1.53792
36.6	0.125	36.6	-0.72321	17.98	-1.52392			322.712	185.87	322.712	--	322.712	174.505		1525.69	79.4023	1525.69	105.053	2654.05	101.331		268	0.91278	268	1.46441	268	1.5424
36.65	0.08929	36.65	-0.64355	17.995	-1.49138			319.362	193.291	319.362	--	319.362	182.062		1527.62	78.783	1527.62	105.177	2657.91	101.297		267	0.91121	267	1.47253	267	1.54595
36.7	0.125	36.7	-0.66123	18.01	-1.46592			316.011	188.023	316.011	--	316.011	176.931		1529.55	78.2667	1529.55	104.884	2661.77	101.275		266	0.91157	266	1.46972	266	1.54418
36.75	0.0625	36.75	-0.64352	18.025	-1.55645			312.66	196.931	312.66	--	312.66	185.975		1531.48	77.7462	1531.48	103.983	2665.62	101.236		265	0.91019	265	1.47019	265	1.55408
36.8	0.05357	36.8	-0.72315	18.04	-1.51826			309.308	202.106	309.308	--	309.308	191.287		1533.41	76.9889	1533.41	103.774	2669.48	101.207		264	0.90993	264	1.47717	264	1.55525
36.85	0.13393	36.85	-0.66119	18.055	-1.5522			305.955	185.656	305.955	--	305.955	174.973		1535.34	76.6165	1535.34	103.81	2673.34	101.19		263	0.90951	263	1.47793	263	1.55577
36.9	0.13393	36.9	-0.70542	18.07	-1.51967			302.601	178.159	302.601	--	302.601	167.613		1537.27	76.3544	1537.27	102.53	2677.2	101.171		262	0.91129	262	1.47982	262	1.56142
36.95	0.08036	36.95	-0.66115	18.085	-1.43339			299.246	193.769	299.246	--	299.246	183.359		1539.2	75.8782	1539.2	101.94	2681.05	101.135		261	0.90761	261	1.48104	261	1.55841
37	0.0625	37	-0.66114	18.1	-1.45037			295.891	173.606	295.891	--	295.891	163.333		1541.12	75.8438	1541.12	104.01	2684.91	101.119		260	0.90668	260	1.48324	260	1.56118
37.05	0.11607	37.05	-0.66997	18.115	-1.45319			292.535	175.056	292.535	--	292.535	164.919		1543.05	76.289	1543.05	104.852	2688.77	101.077		259	0.90544	259	1.48781	259	1.56778
37.1	0.09821	37.1	-0.7496	18.13	-1.49563			289.178	197.358	289.178	--	289.178	187.358		1544.98	76.6914	1544.98	105.291	2692.63	101.082		258	0.90607	258	1.48854	258	1.56676
37.15	0.11607	37.15	-0.56374	18.145	-1.44612			285.821	186.144	285.821	--	285.821	176.28		1546.91	77.0812	1546.91	104.894	2696.48	101.037		257	0.9043	257	1.49134	257	1.57486
37.2	0.07143	37.2	-0.72302	18.16	-1.44471			282.462	196.523	282.462	--	282.462	186.796		1548.84	77.2696	1548.84	103.893	2700.34	101.038		256	0.90499	256	1.49645	256	1.57399
37.25	0.09821	37.25	-0.62566	18.175	-1.52109			279.103	174.15	279.103	--	279.103	164.56		1550.77	77.5251	1550.77	103.513	2704.2	100.987		255	0.90152	255	1.49663	255	1.57926
37.3	0.09821	37.3	-0.73183	18.19	-1.53665			275.743	177.83	275.743	--	275.743	168.376		1552.7	77.7165	1552.7	102.662	2708.06	101.015		254	0.90163	254	1.49418	254	1.57761
37.35	0.08036	37.35	-0.66102	18.205	-1.50129			272.382	179.277	272.382	--	272.382	169.96		1554.63	77.7869	1554.63	102.127	2711.92	100.977		253	0.8999	253	1.49739	253	1.5786
37.4	0.07143	37.4	-0.6964	18.22	-1.53382			269.021	178.492	269.021	--	269.021	169.312		1556.55	77.8542	1556.55	101.348	2715.77	100.968		252	0.89881	252	1.50538	252	1.58234
37.45	0.08929	37.45	-0.62559	18.235	-1.50411			265.659	151.683	265.659	--	265.659	142.64		1558.48	77.7494	1558.48	102.816	2719.63	100.968		251	0.89792	251	1.4996	251	1.58076
37.5	0.08929	37.5	-0.66097	18.25	-1.50411			262.296	153.878	262.296	--	262.296	144.972		1560.41	78.1597	1560.41	105.952	2723.49	100.963		250	0.89568	250	1.49887	250	1.57975
37.55	0.08036	37.55	-0.7052	18.265	-1.48573			258.932	154.586	258.932	--	258.932	145.817		1562.34	78.2744	1562.34	104.876	2727.35	100.975		249	0.89359	249	1.49885	249	1.58008
37.6	0.0625	37.6	-0.73174	18.28	-1.51119			255.567	165.696	255.567	--	255.567	157.063		1564.27	78.2011	1564.27	104.166	2731.2	100.991		248	0.89259	248	1.49844	248	1.5807
37.65	0.00893	37.65	-0.73172	18.295	-1.4829			252.202	148.572	252.202	--	252.202	140.076		1566.2	78.0828	1566.2	103.489	2735.06	100.97		247	0.88759	247	1.50325	247	1.57858
37.7	0.16071	37.7	-0.6963	18.31	-1.48431			248.836	162.648	248.836	--	248.836	154.289		1568.13	78.0161	1568.13	102.798	2738.92	100.99		246	0.8855	246	1.49857	246	1.57739
37.75	0.07143	37.75	-0.71399	18.325	-1.50411			245.469	152.216	245.469	--	245.469	143.994		1570.06	78.0109	1570.06	103.479	2742.78	100.991		245	0.88093	245	1.49717	245	1.57883
37.8	0.09821	37.8	-0.71397	18.34	-1.48573			242.101	141.788	242.101	--	242.101	133.703		1571.99	78.1666	1571.99	103.395	2746.63	101.008		244	0.87458	244	1.49669	244	1.57359
37.85	0.07143	37.85	-0.67856	18.355	-1.4829			238.733	143.239	238.733	--	238.733	135.291		1573.91	78.265	1573.91	102.746	2750.49	100.999		243	0.87174	243	1.49235	243	1.57424
37.9	0.07143	37.9	-0.72279	18.37	-1.49138			235.363	147.658	235.363	--	235.363	139.848		1575.84	78.5996	1575.84	103.287	2754.35	101.026		242	0.86627	242	1.49333	242	1.57375
37.95	0.08929	37.95	-0.68737	18.385	-1.47441			231.993	136.496	231.993	--	231.993	128.823		1577.77	79.2055	1577.77	104.149	2758.21	101.038		241	0.86047	241	1.4941	241	1.57325
38	0.08929	38	-0.66966	18.4	-1.49987			228.622	136.465	228.622	--	228.622	128.929		1579.7	79.7155	1579.7	103.98	2762.06	101.055		240	0.85248	240	1.49068	240	1.56766
38.05	0.11607	38.05	-0.69619	18.415	-1.50129			225.251	131.984	225.251	--	225.251	124.585		1581.63	80.2887	1581.63	103.817	2765.92	101.072		239	0.84592	239	1.48143	239	1.56121
38.1	0.14286	38.1	-0.66077	18.43	-1.50129			221.878	119.352	221.878	--	221.878	112.09		1583.56	80.9395	1583.56	103.428	2769.78	101.07		238	0.83792	238	1.48465	238	1.56128
38.15	0.125	38.15	-0.74925	18.445	-1.47865			218.505	141.558	218.505	--	218.505	134.434		1585.49	81.6124	1585.49	103.286	2773.64	101.086		237	0.82807	237	1.47997	237	1.56374
38.2	0.08929	38.2	-0.70499	18.46	-1.47865			215.131	151.158	215.131	--	215.131	144.171		1587.42	82.3911	1587.42	103.185	2777.5	101.11		236	0.81912	236	1.47858	236	1.56011
38.25	0.09821	38.25	-0.77577	18.475	-1.46451			211.757	140.752	211.757	--	211.757	133.902		1589.34	83.2546	1589.34	103.044	2781.35	101.1		235	0.80723	235	1.47502	235	1.55089
38.3	0.0625	38.3	-0.73151	18.49	-1.41359			208.381	132.572	208.381	--	208.381	125.86		1591.27	84.1294	1591.27	102.907	2785.21	101.084		234	0.79311	234	1.4716	234	1.55113
38.35	0.11607	38.35	-0.71379	18.505	-1.42915			205.005	128.839	205.005	--	205.005	122.264		1593.2	84.8923	1593.2	102.861	2789.07	101.09		233	0.77542	233	1.46841	233	1.54748
38.4	0.0625	38.4	-0.74917	18.52	-1.43056			201.628	135.472	201.628	--	201.628	129.034		1595.13	85.4761	1595.13	102.911	2792.93	101.108		232	0.76072	232	1.46767	232	1.54489
38.45	0.09821	38.45	-0.65181	18.535	-1.43339			198.25	153.944	198.25	--	198.25	147.644		1597.06	85.9036	1597.06	102.981	2796.78	101.089		231	0.74563	231	1.4631	231	1.54132
38.5	0.09821	38.5	-0.70489	18.55	-1.50977										1598.99	86.1333	1598.99	102.912	2800.64	101.086		230	0.73199	230	1.46058	230	1.54208
38.55	0.10714	38.55	-0.68718	18.565	-1.39379										1600.92	86.1288	1600.92	102.783	2804.5	101.077		229	0.71717	229	1.45726	229	1.53631
38.6	0.11607	38.6	-0.74911	18.58	-1.3754										1602.85	85.9535	1602.85	102.684	2808.36	101.086		228	0.70257	228	1.45487	228	1.54065
38.65	0.08036	38.65	-0.69599	18.595	-1.5027										1604.77	85.6731	1604.77	102.668	2812.21	101.036		227	0.69801	227	1.4538	227	1.53796
38.7	0.0625	38.7	-0.66943	18.61	-1.44895										1606.7	85.2683	1606.7	102.64	2816.07	101.031		226	0.68859	226	1.45656	226	1.54041
38.75	0.08036	38.75	-0.67826	18.625	-1.47017										1608.63	84.7271	1608.63	102.687	2819.93	101.029		225	0.6866	225	1.45359	225	1.54173
38.8	0.07143	38.8	-0.67824	18.64	-1.47441										1610.56	84.1355	1610.56	102.58	2823.79	101.001		224	0.68332	224	1.45662	224	1.53794
38.85	0.08036	38.85	-0.77557	18.655	-1.43622										1612.49	83.4956	1612.49	102.377	2827.64	100.988		223	0.68134	223	1.4589	223	1.54497
38.9	0.09821	38.9	-0.73131	18.67	-1.4051										1614.42	82.8784	1614.42	101.903	2831.5	100.977		222	0.67471	222	1.46319	222	1.55281
38.95	0.10714	38.95	-0.74899	18.685	-1.41501										1616.35	81.7665	1616.35	102.449	2835.36	100.941		221	0.67476	221	1.4622	221	1.55259
39	0.07143	39	-0.72243	18.7	-1.49563										1618.28	80.6513	1618.28	103.318	2839.22	100.906		220	0.67356	220	1.46876	220	1.55942
39.05	0.16071	39.05	-0.57197	18.715	-1.45319										1620.21	79.8879	1620.21	102.863	2843.07	100.894		219	0.67182	219	1.47201	219	1.57008
39.1	0.0625	39.1	-0.687	18.73	-1.40935										1622.13	78.9826	1622.13	102.523	2846.93	100.899		218	0.66621	218	1.47697	218	1.56908
39.15	0.08929	39.15	-0.73123	18.745	-1.473										1624.06	77.9742	1624.06	103.162	2850.79	100.843		217	0.66737	217	1.4891	217	1.58497
39.2	0.05357	39.2	-0.73121	18.76	-1.51684										1625.99	77.4215	1625.99	103.238	2854.65	100.78		216	0.6643	216	1.48861	216	1.589
39.25	0.09821	39.25	-0.74889	18.775	-1.46027										1627.92	76.8479	1627.92	103.302	2858.51	100.75		215	0.66331	215	1.50709	215	1.59936
39.3	0.16071	39.3	-0.79312	18.79	-1.42349										1629.85	76.5192	1629.85	103.018	2862.36	100.736		214	0.65778	214	1.51373	214	1.59946
39.35	0.14286	39.35	-0.66036	18.805	-1.47158										1631.78	76.3394	1631.78	102.289	2866.22	100.693		213	0.65361	213	1.51654	213	1.60367
39.4	0.11607	39.4	-0.73999	18.82	-1.42774										1633.71	76.2994	1633.71	101.646	2870.08	100.685		212	0.64964	212	1.51988	212	1.62263
39.45	0.13393	39.45	-0.69573	18.835	-1.45178										1635.64	76.4405	1635.64	102.499	2873.94	100.657		211	0.64589	211	1.5219	211	1.62316
39.5	0.08036	39.5	-0.69571	18.85	-1.47583										1637.56	76.9572	1637.56	103.762	2877.79	100.648		210	0.64285	210	1.53634	210	1.6373
39.55	0.13393	39.55	-0.75764	18.865	-1.44895										1639.49	77.3795	1639.49	103.364	2881.65	100.612		209	0.63866	209	1.54874	209	1.64304
39.6	0.04464	39.6	-0.67798	18.88	-1.41783										1641.42	77.8796	1641.42	102.612	2885.51	100.594		208	0.63101	208	1.54306	208	1.64431
39.65	0.125	39.65	-0.83726	18.895	-1.41642										1643.35	78.3802	1643.35	101.515	2889.37	100.594		207	0.62268	207	1.55329	207	1.66017
39.7	0.0625	39.7	-0.71335	18.91	-1.39662										1645.28	78.9913	1645.28	100.628	2893.22	100.6		206	0.61844	206	1.54903	206	1.65739
39.75	0.05357	39.75	-0.67793	18.925	-1.43481										1647.21	80.1763	1647.21	101.117	2897.08	100.586		205	0.60691	205	1.54903	205	1.67617
39.8	0.07143	39.8	-0.75756	18.94	-1.43198										1649.14	81.1614	1649.14	101.383	2900.94	100.586		204	0.5955	204	1.56467	204	1.68063
39.85	0.08929	39.85	-0.76639	18.955	-1.53382										1651.07	81.662	1651.07	100.504	2904.8	100.568		203	0.58934	203	1.56487	203	1.66729
39.9	0.09821	39.9	-0.70443	18.97	-1.49421										1653	82.755	1653	102.564	2908.65	100.574		202	0.57594	202	1.56356	202	1.66876
39.95	0.05357	39.95	-0.62477	18.985	-1.41218										1654.92	84.0738	1654.92	103.819	2912.51	100.569		201	0.5655	201	1.55471	201	1.64845
40	0.15179	40	-0.7398	19	-1.42632										1656.85	84.68	1656.85	102.851	2916.37	100.572		200	0.56046	200	1.55315	200	1.66973
40.05	0.13393	40.05	-0.72208	19.015	-1.47158										1658.78	85.2869	1658.78	102.125	2920.23	100.54
40.1	0.07143	40.1	-0.70437	19.03	-1.4051										1660.71	85.7857	1660.71	101.299	2924.09	100.534
40.15	0.13393	40.15	-0.77515	19.045	-1.42208										1662.64	86.3122	1662.64	101.226	2927.94	100.504
40.2	0.08929	40.2	-0.75743	19.06	-1.41218										1664.57	86.7839	1664.57	101.362	2931.8	100.49
40.25	0.0625	40.25	-0.71317	19.075	-1.36409										1666.5	87.0739	1666.5	100.54	2935.66	100.513
40.3	0.04464	40.3	-0.76625	19.09	-1.40935										1668.43	87.2058	1668.43	100.075	2939.52	100.535
40.35	0.05357	40.35	-0.65119	19.105	-1.35984										1670.35	87.4451	1670.35	100.653	2943.37	100.568
40.4	0.09821	40.4	-0.68657	19.12	-1.39662										1672.28	87.7421	1672.28	100.901	2947.23	100.59
40.45	0.13393	40.45	-0.75735	19.135	-1.35136										1674.21	87.8577	1674.21	100.697	2951.09	100.602
40.5	0.08036	40.5	-0.74848	19.15	-1.42915										1676.14	88.0005	1676.14	101.195	2954.95	100.615
40.55	0.11607	40.55	-0.67767	19.165	-1.36974										1678.07	88.2512	1678.07	100.114	2958.8	100.614
40.6	0.14286	40.6	-0.74845	19.18	-1.3754										1680	88.3859	1680	99.1266	2962.66	100.648
40.65	0.13393	40.65	-0.76613	19.195	-1.40369										1681.93	88.6374	1681.93	98.0897	2966.52	100.656
40.7	0.11607	40.7	-0.73072	19.21	-1.40228										1683.86	88.9325	1683.86	98.9693	2970.38	100.617
40.75	0.0625	40.75	-0.81035	19.225	-1.38672										1685.79	89.7827	1685.79	100.606	2974.23	100.634
40.8	0.10714	40.8	-0.72184	19.24	-1.37116										1687.71	90.3517	1687.71	99.8372	2978.09	100.654
40.85	0.09821	40.85	-0.82801	19.255	-1.3655										1689.64	91.0037	1689.64	99.1655	2981.95	100.675
40.9	0.08929	40.9	-0.7395	19.27	-1.37257										1691.57	91.6913	1691.57	98.2779	2985.81	100.699
40.95	0.07143	40.95	-0.80143	19.285	-1.40652										1693.5	92.1998	1693.5	96.7999	2989.66	100.711
41	0.0625	41	-0.79257	19.3	-1.41925										1695.43	92.5197	1695.43	96.0635	2993.52	100.703
41.05	0.10714	41.05	-0.61556	19.315	-1.41218										1697.36	93.2368	1697.36	96.356	2997.38	100.7
41.1	0.14286	41.1	-0.73944	19.33	-1.41359										1699.29	93.762	1699.29	96.6469	3001.24	100.697
41.15	0.07143	41.15	-0.83676	19.345	-1.37682										1701.22	94.5861	1701.22	98.587	3005.1	100.701
41.2	0.14286	41.2	-0.8102	19.36	-1.41642										1703.14	95.2661	1703.14	97.8085	3008.95	100.735
41.25	0.11607	41.25	-0.77478	19.375	-1.3853										1705.07	95.7737	1705.07	97.9369	3012.81	100.676
41.3	0.08929	41.3	-0.83672	19.39	-1.41925										1707	96.4248	1707	98.2083	3016.67	100.691
41.35	0.03571	41.35	-0.819	19.405	-1.43481										1708.93	96.9532	1708.93	97.7487	3020.53	100.689
41.4	0.07143	41.4	-0.75704	19.42	-1.38813										1710.86	97.3723	1710.86	97.3418	3024.38	100.678
41.45	0.10714	41.45	-0.82782	19.435	-1.3655										1712.79	97.6766	1712.79	96.4751	3028.24	100.674
41.5	0.15179	41.5	-0.67736	19.45	-1.44471										1714.72	97.7564	1714.72	96.2755	3032.1	100.621
41.55	0.07143	41.55	-0.63309	19.465	-1.41076										1716.65	97.8616	1716.65	97.5135	3035.96	100.61
41.6	0.09821	41.6	-0.78352	19.48	-1.37823										1718.58	98.0939	1718.58	100.065	3039.81	100.643
41.65	0.08036	41.65	-0.77465	19.495	-1.36833										1720.5	98.5033	1720.5	100.353	3043.67	100.641
41.7	0.11607	41.7	-0.79234	19.51	-1.41218										1722.43	98.5769	1722.43	100.059	3047.53	100.593
41.75	0.16071	41.75	-0.79232	19.525	-1.35418										1724.36	98.6443	1724.36	100.135	3051.39	100.597
41.8	0.08036	41.8	-0.8454	19.54	-1.40369										1726.29	98.7701	1726.29	100.038	3055.24	100.592
41.85	0.08036	41.85	-0.83653	19.555	-1.35136										1728.22	98.7803	1728.22	99.6912	3059.1	100.563
41.9	0.11607	41.9	-0.78342	19.57	-1.35843										1730.15	98.7055	1730.15	99.6892	3062.96	100.584
41.95	0.03571	41.95	-0.73031	19.585	-1.42774										1732.08	98.7767	1732.08	99.826	3066.82	100.515
42	0.04464	42	-0.76569	19.6	-1.41076										1734.01	98.4421	1734.01	101.813	3070.68	100.564
42.05	0.05357	42.05	-0.79222	19.615	-1.39096										1735.93	98.7871	1735.93	103.368	3074.53	100.551
42.1	0.08929	42.1	-0.73911	19.63	-1.39945										1737.86	98.9465	1737.86	103.075	3078.39	100.514
42.15	0.08929	42.15	-0.80104	19.645	-1.36833										1739.79	98.873	1739.79	103.764	3082.25	100.454
42.2	0.0625	42.2	-0.79217	19.66	-1.36126										1741.72	98.8958	1741.72	103.69	3086.11	100.485
42.25	0.13393	42.25	-0.68596	19.675	-1.41783										1743.65	98.8784	1743.65	103.672	3089.96	100.46
42.3	0.08929	42.3	-0.73019	19.69	-1.38106										1745.58	98.9065	1745.58	103.627	3093.82	100.443
42.35	0.08929	42.35	-0.76557	19.705	-1.33155										1747.51	98.8804	1747.51	103.716	3097.68	100.371
42.4	0.07143	42.4	-0.79211	19.72	-1.41076										1749.44	98.8246	1749.44	104.393	3101.54	100.388
42.45	0.13393	42.45	-0.80094	19.735	-1.41925										1751.36	98.8284	1751.36	105.41	3105.39	100.351
42.5	0.10714	42.5	-0.77437	19.75	-1.36833										1753.29	99.012	1753.29	105.691	3109.25	100.398
42.55	0.08036	42.55	-0.81861	19.765	-1.36267										1755.22	99.0926	1755.22	105.208	3113.11	100.349
42.6	0.08036	42.6	-0.80974	19.78	-1.34711										1757.15	98.983	1757.15	105.168	3116.97	100.302
42.65	0.0625	42.65	-0.79202	19.795	-1.32024										1759.08	99.0901	1759.08	104.962	3120.82	100.294
42.7	0.07143	42.7	-0.77431	19.81	-1.35136										1761.01	99.0269	1761.01	105.072	3124.68	100.25
42.75	0.05357	42.75	-0.76544	19.825	-1.28488										1762.94	99.0396	1762.94	105.509	3128.54	100.259
42.8	0.05357	42.8	-0.76543	19.84	-1.41076										1764.87	99.1882	1764.87	105.012	3132.4	100.237
42.85	0.0625	42.85	-0.86275	19.855	-1.40086										1766.8	99.1287	1766.8	104.329	3136.25	100.176
42.9	0.13393	42.9	-0.75654	19.87	-1.36974										1768.72	99.068	1768.72	104.07	3140.11	100.241
42.95	0.13393	42.95	-0.75653	19.885	-1.40793										1770.65	99.0729	1770.65	104.091	3143.97	100.172
43	0.11607	43	-0.74766	19.9	-1.30327										1772.58	98.898	1772.58	105.519	3147.83	100.162
43.05	0.11607	43.05	-0.77419	19.915	-1.34428										1774.51	99.075	1774.51	105.854	3151.69	100.103
43.1	0.01786	43.1	-0.80073	19.93	-1.42491										1776.44	99.194	1776.44	105.656	3155.54	100.125
43.15	0.10714	43.15	-0.82726	19.945	-1.40228										1778.37	99.2459	1778.37	105.249	3159.4	100.046
43.2	0.07143	43.2	-0.76529	19.96	-1.39945										1780.3	99.1545	1780.3	105.141	3163.26	100.103
43.25	0.08929	43.25	-0.82722	19.975	-1.36833										1782.23	99.2626	1782.23	105.398	3167.12	100.033
43.3	0.16964	43.3	-0.81836	19.99	-1.37682										1784.15	99.2748	1784.15	105.348	3170.97	100.03
43.35	0.125	43.35	-0.7564	20.005	-1.40652										1786.08	99.3151	1786.08	105.326	3174.83	100.043
43.4	0.0625	43.4	-0.86257	20.02	-1.44047										1788.01	99.4228	1788.01	104.935	3178.69	99.9762
43.45	0.08036	43.45	-0.72981	20.035	-1.30185										1789.94	99.4106	1789.94	104.508	3182.55	99.9681
43.5	0.0625	43.5	-0.80944	20.05	-1.27356										1791.87	99.1777	1791.87	105.138	3186.4	99.9889
43.55	0.10714	43.55	-0.79173	20.065	-1.33721										1793.8	99.2277	1793.8	105.945	3190.26	99.9597
43.6	0.125	43.6	-0.75631	20.08	-1.40228										1795.73	99.3112	1795.73	105.824	3194.12	99.9962
43.65	0.08929	43.65	-0.81824	20.095	-1.37399										1797.66	99.407	1797.66	105.795	3197.98	99.9073
43.7	0.10714	43.7	-0.79168	20.11	-1.3556										1799.59	99.4009	1799.59	105.815	3201.83	99.9792
43.75	0.07143	43.75	-0.78281	20.125	-1.3358										1801.51	99.348	1801.51	106.218	3205.69	100.006
43.8	0.08929	43.8	-0.85359	20.14	-1.3853										1803.44	99.4428	1803.44	106.453	3209.55	100.001
43.85	0.0625	43.85	-0.80933	20.155	-1.38247										1805.37	99.5278	1805.37	106.404	3213.41	99.9352
43.9	0.11607	43.9	-0.73852	20.17	-1.42208										1807.3	99.5206	1807.3	106.074	3217.27	100.008
43.95	0.09821	43.95	-0.80045	20.185	-1.32873										1809.23	99.5034	1809.23	105.98	3221.12	99.9858
44	0.13393	44	-0.80928	20.2	-1.33297										1811.16	99.464	1811.16	106.241	3224.98	100.043
44.05	0.11607	44.05	-0.85351	20.215	-1.34146										1813.09	99.5656	1813.09	106.547	3228.84	100.029
44.1	0.10714	44.1	-0.8181	20.23	-1.30609										1815.02	99.6359	1815.02	106.493	3232.7	100.055
44.15	0.08929	44.15	-0.72073	20.245	-1.3358										1816.94	99.6204	1816.94	106.416	3236.55	100.058
44.2	0.09821	44.2	-0.82691	20.26	-1.28205										1818.87	99.6367	1818.87	106.249	3240.41	100.12
44.25	0.11607	44.25	-0.8446	20.275	-1.28629										1820.8	99.6463	1820.8	106.103	3244.27	100.061
44.3	0.10714	44.3	-0.72953	20.29	-1.34428										1822.73	99.6386	1822.73	105.726	3248.13	100.1
44.35	0.11607	44.35	-0.85341	20.305	-1.32165										1824.66	99.5514	1824.66	105.694	3251.98	100.138
44.4	0.09821	44.4	-0.86225	20.32	-1.31175										1826.59	99.6432	1826.59	105.925	3255.84	100.078
44.45	0.07143	44.45	-0.79143	20.335	-1.32448										1828.52	99.6235	1828.52	105.987	3259.7	100.123
44.5	0.15179	44.5	-0.85336	20.35	-1.28063										1830.45	99.495	1830.45	106.712	3263.56	100.131
44.55	0.08929	44.55	-0.74715	20.365	-1.31034										1832.38	99.6829	1832.38	106.819	3267.41	100.147
44.6	0.09821	44.6	-0.81793	20.38	-1.38106										1834.3	99.7597	1834.3	106.718	3271.27	100.136
44.65	0.08036	44.65	-0.87986	20.395	-1.34146										1836.23	99.7415	1836.23	106.557	3275.13	100.083
44.7	0.0625	44.7	-0.7825	20.41	-1.3457										1838.16	99.7325	1838.16	106.257	3278.99	100.078
44.75	0.05357	44.75	-0.89753	20.425	-1.33014										1840.09	99.809	1840.09	106.004	3282.84	100.094
44.8	0.08036	44.8	-0.80017	20.44	-1.35136										1842.02	99.7598	1842.02	105.653	3286.7	100.103
44.85	0.0625	44.85	-0.7913	20.455	-1.33155										1843.95	99.5703	1843.95	106.225	3290.56	100.099
44.9	0.09821	44.9	-0.76474	20.47	-1.30044										1845.88	99.6531	1845.88	106.825	3294.42	100.091
44.95	0.08036	44.95	-0.84437	20.485	-1.32165										1847.81	99.7533	1847.81	106.923	3298.28	100.092
45	0.0625	45	-0.8355	20.5	-1.36409										1849.73	99.7913	1849.73	107.072	3302.13	100.046
45.05	0.11607	45.05	-0.78239	20.515	-1.33155										1851.66	99.8628	1851.66	106.942	3305.99	100.054
45.1	0.11607	45.1	-0.87087	20.53	-1.42349										1853.59	99.8795	1853.59	106.855	3309.85	99.9854
45.15	0.08036	45.15	-0.81775	20.545	-1.29761										1855.52	99.9038	1855.52	106.743	3313.71	99.9849
45.2	0.0625	45.2	-0.80004	20.56	-1.33863										1857.45	99.8899	1857.45	106.628	3317.56	100.015
45.25	0.15179	45.25	-0.80887	20.575	-1.30327										1859.38	99.8766	1859.38	106.58	3321.42	99.9993
45.3	0.10714	45.3	-0.8354	20.59	-1.30751										1861.31	99.8832	1861.31	106.531	3325.28	99.978
45.35	0.11607	45.35	-0.85308	20.605	-1.31741										1863.24	99.9258	1863.24	106.321	3329.14	99.9135
45.4	0.08929	45.4	-0.84422	20.62	-1.30751										1865.17	99.9361	1865.17	106.023	3332.99	99.9364
45.45	0.0625	45.45	-0.88845	20.635	-1.2679										1867.09	99.8226	1867.09	105.926	3336.85	99.8651
45.5	0.09821	45.5	-0.71144	20.65	-1.34004										1869.02	99.6461	1869.02	106.696	3340.71	99.9155
45.55	0.07143	45.55	-0.79992	20.665	-1.34287										1870.95	99.8115	1870.95	107.291	3344.57	99.8934
45.6	0.08036	45.6	-0.84415	20.68	-1.35843										1872.88	99.9597	1872.88	107.283	3348.42	99.929
45.65	0.09821	45.65	-0.80874	20.695	-1.32448										1874.81	99.9855	1874.81	107.136	3352.28	99.9043
45.7	0.10714	45.7	-0.83527	20.71	-1.32731										1876.74	99.9638	1876.74	106.954	3356.14	99.891
45.75	0.07143	45.75	-0.8441	20.725	-1.41076										1878.67	99.9692	1878.67	106.889	3360	99.8819
45.8	0.08036	45.8	-0.82639	20.74	-1.39379										1880.6	99.9915	1880.6	106.831	3363.86	99.9301
45.85	0.10714	45.85	-0.84407	20.755	-1.28488										1882.52	100.016	1882.52	106.736	3367.71	99.892
45.9	0.08929	45.9	-0.8529	20.77	-1.28205										1884.45	99.9608	1884.45	106.66	3371.57	99.9689
45.95	0.08036	45.95	-0.79094	20.785	-1.29478										1886.38	99.9839	1886.38	106.58	3375.43	99.9711
46	0.08929	46	-0.82632	20.8	-1.3754										1888.31	99.9528	1888.31	106.518	3379.29	100.035
46.05	0.07143	46.05	-0.82631	20.815	-1.35418										1890.24	99.9244	1890.24	106.882	3383.14	100.012
46.1	0.08036	46.1	-0.81744	20.83	-1.32873										1892.17	100.015	1892.17	106.968	3387	100.016
46.15	0.09821	46.15	-0.83512	20.845	-1.31034										1894.1	100.003	1894.1	106.937	3390.86	100.088
46.2	0.0625	46.2	-0.79086	20.86	-1.35984										1896.03	99.9675	1896.03	107.007	3394.72	100.029
46.25	0.08929	46.25	-0.87049	20.875	-1.33155										1897.95	99.9936	1897.95	107.04	3398.57	100.087
46.3	0.09821	46.3	-0.81737	20.89	-1.24386										1899.88	99.9986	1899.88	107.021	3402.43	100.145
46.35	0.07143	46.35	-0.88815	20.905	-1.3853										1901.81	100.035	1901.81	106.941	3406.29	100.199
46.4	0.125	46.4	-0.83504	20.92	-1.34428										1903.74	100.048	1903.74	106.794	3410.15	100.226
46.45	0.0625	46.45	-0.81732	20.935	-1.30609										1905.67	100.041	1905.67	106.711	3414	100.235
46.5	0.13393	46.5	-0.85271	20.95	-1.36974										1907.6	100.01	1907.6	106.664	3417.86	100.315
46.55	0.08036	46.55	-0.79959	20.965	-1.34287										1909.53	99.9663	1909.53	106.783	3421.72	100.177
46.6	0.08036	46.6	-0.76418	20.98	-1.3259										1911.46	99.973	1911.46	106.914	3425.58	100.324
46.65	0.08036	46.65	-0.84381	20.995	-1.32873										1913.39	100.023	1913.39	106.886	3429.43	100.362
46.7	0.09821	46.7	-0.84379	21.01	-1.25235										1915.31	100.061	1915.31	106.66	3433.29	100.403
46.75	0.0625	46.75	-0.76413	21.025	-1.3457										1917.24	99.9396	1917.24	106.585	3437.15	100.403
46.8	0.09821	46.8	-0.79066	21.04	-1.3358										1919.17	99.9133	1919.17	106.822	3441.01	100.411
46.85	0.04464	46.85	-0.7464	21.055	-1.30327										1921.1	99.9712	1921.1	106.794	3444.87	100.345
46.9	0.09821	46.9	-0.82603	21.07	-1.38813										1923.03	99.889	1923.03	107.043	3448.72	100.234
46.95	0.13393	46.95	-0.83486	21.085	-1.32448										1924.96	99.9732	1924.96	107.161	3452.58	100.515
47	0.09821	47	-0.82599	21.1	-1.29902										1926.89	100.026	1926.89	107.113	3456.44	100.444
47.05	0.15179	47.05	-0.82598	21.115	-1.3358										1928.82	100.037	1928.82	107.087	3460.3	100.506
47.1	0.09821	47.1	-0.87906	21.13	-1.38955										1930.74	100.047	1930.74	107.04	3464.15	100.367
47.15	0.08929	47.15	-0.83479	21.145	-1.33297										1932.67	100.038	1932.67	106.991	3468.01	100.534
47.2	0.08929	47.2	-0.81708	21.16	-1.3358										1934.6	100.015	1934.6	106.921	3471.87	100.462
47.25	0.11607	47.25	-0.83476	21.175	-1.27922										1936.53	100.024	1936.53	106.792	3475.73	100.493
47.3	0.07143	47.3	-0.83474	21.19	-1.27922										1938.46	100.04	1938.46	106.676	3479.58	100.467
47.35	0.11607	47.35	-0.70198	21.205	-1.24527										1940.39	100.035	1940.39	106.517	3483.44	100.353
47.4	0.08036	47.4	-0.82586	21.22	-1.34853										1942.32	99.927	1942.32	106.679	3487.3	100.396
47.45	0.13393	47.45	-0.817	21.235	-1.32873										1944.25	99.9804	1944.25	107.002	3491.16	100.465
47.5	0.13393	47.5	-0.83468	21.25	-1.38389										1946.18	100.016	1946.18	107.106	3495.01	100.453
47.55	0.08929	47.55	-0.90546	21.265	-1.28346										1948.1	100.016	1948.1	107.13	3498.87	100.486
47.6	0.03571	47.6	-0.87004	21.28	-1.26932										1950.03	100.011	1950.03	107.021	3502.73	100.225
47.65	0.07143	47.65	-0.79038	21.295	-1.32165										1951.96	100.022	1951.96	106.957	3506.59	100.294
47.7	0.08036	47.7	-0.74612	21.31	-1.31034										1953.89	100.041	1953.89	106.917	3510.45	100.306
47.75	0.13393	47.75	-0.86999	21.325	-1.34994										1955.82	100.053	1955.82	106.908	3514.3	100.452
47.8	0.08929	47.8	-0.79918	21.34	-1.32165										1957.75	100.028	1957.75	106.909	3518.16	100.609
47.85	0.08036	47.85	-0.80802	21.355	-1.33014										1959.68	99.9917	1959.68	106.968	3522.02	100.363
47.9	0.0625	47.9	-0.78145	21.37	-1.3259										1961.61	99.9766	1961.61	106.923	3525.88	100.166
47.95	0.0625	47.95	-0.84338	21.385	-1.27781										1963.53	100.026	1963.53	106.851	3529.73	100.193
48	0.07143	48	-0.79912	21.4	-1.32731										1965.46	99.9877	1965.46	106.749	3533.59	100.573
48.05	0.04464	48.05	-0.8522	21.415	-1.3358										1967.39	99.9177	1967.39	106.887	3537.45	100.385
48.1	0.05357	48.1	-0.86103	21.43	-1.28488										1969.32	99.9814	1969.32	107.036	3541.31	100.775
48.15	0.08036	48.15	-0.82562	21.445	-1.30044										1971.25	100.055	1971.25	107.06	3545.16	100.116
48.2	0.0625	48.2	-0.861	21.46	-1.27073										1973.18	100.057	1973.18	107.025	3549.02	100.205
48.25	0.08036	48.25	-0.81673	21.475	-1.33721										1975.11	100.054	1975.11	106.986	3552.88	100.368
48.3	0.125	48.3	-0.76362	21.49	-1.35418										1977.04	100.058	1977.04	106.966	3556.74	100.454
48.35	0.07143	48.35	-0.8167	21.505	-1.3259										1978.97	100.089	1978.97	106.987	3560.59	100.72
48.4	0.02679	48.4	-0.86978	21.52	-1.24527										1980.89	100.072	1980.89	107.011	3564.45	100.416
48.45	0.08929	48.45	-0.85207	21.535	-1.31175										1982.82	100.066	1982.82	106.962	3568.31	99.1438
48.5	0.0625	48.5	-0.81665	21.55	-1.28205										1984.75	100.076	1984.75	106.852	3572.17	100.422
48.55	0.11607	48.55	-0.81663	21.565	-1.33297										1986.68	100.059	1986.68	106.744	3576.02	100.61
48.6	0.05357	48.6	-0.86087	21.58	-1.33014										1988.61	100.062	1988.61	106.741	3579.88	100.4
48.65	0.09821	48.65	-0.7989	21.595	-1.29619										1990.54	100.054	1990.54	106.791	3583.74	101.107
48.7	0.08929	48.7	-0.86083	21.61	-1.30892										1992.47	100	1992.47	106.979	3587.6	99.5241
48.75	0.10714	48.75	-0.82542	21.625	-1.29761										1994.4	100.073	1994.4	107.129	3591.46	100.23
48.8	0.08036	48.8	-0.8254	21.64	-1.33863										1996.32	100.113	1996.32	107.145	3595.31	100.157
48.85	0.0625	48.85	-0.82539	21.655	-1.37682										1998.25	100.121	1998.25	107.107	3599.17	100.092
48.9	0.08929	48.9	-0.81652	21.67	-1.36691										2000.18	100.122	2000.18	107.041	3603.03	100.529
48.95	0.08036	48.95	-0.87845	21.685	-1.36126										2002.11	100.127	2002.11	107.032	3606.89	100.657
49	0.04464	49	-0.91383	21.7	-1.37257										2004.04	100.133	2004.04	107.003	3610.74	99.612
49.05	0.0625	49.05	-0.81647	21.715	-1.35984										2005.97	100.137	2005.97	106.967	3614.6	100.159
49.1	0.08929	49.1	-0.8076	21.73	-1.316										2007.9	100.121	2007.9	106.99	3618.46	99.6173
49.15	0.13393	49.15	-0.84299	21.745	-1.31882										2009.83	100.115	2009.83	107.029	3622.32	100.017
49.2	0.125	49.2	-0.79872	21.76	-1.34853										2011.76	100.121	2011.76	106.977	3626.17	101.449
49.25	0.04464	49.25	-0.8695	21.775	-1.31458										2013.68	100.143	2013.68	106.899	3630.03	98.483
49.3	0.10714	49.3	-0.86064	21.79	-1.33863										2015.61	100.098	2015.61	106.835	3633.89	100.016
49.35	0.0625	49.35	-0.90487	21.805	-1.28063										2017.54	100.069	2017.54	106.93	3637.75	100.308
49.4	0.02679	49.4	-0.8429	21.82	-1.26083										2019.47	100.106	2019.47	107.023	3641.6	100.502
49.45	0.07143	49.45	-0.85174	21.835	-1.30751										2021.4	100.115	2021.4	107.04	3645.46	101.416
49.5	0.05357	49.5	-0.81632	21.85	-1.32165										2023.33	100.097	2023.33	107.02	3649.32	98.3911
49.55	0.08929	49.55	-0.80746	21.865	-1.30185										2025.26	100.127	2025.26	107.023	3653.18	99.6401
49.6	0.07143	49.6	-0.77204	21.88	-1.29902										2027.19	100.152	2027.19	107.022	3657.04	100.119
49.65	0.00893	49.65	-0.80742	21.895	-1.28488										2029.11	100.151	2029.11	107.031	3660.89	100.067
49.7	0.07143	49.7	-0.81626	21.91	-1.34711										2031.04	100.124	2031.04	107.023	3664.75	101.364
49.75	0.05357	49.75	-0.82509	21.925	-1.34428										2032.97	100.112	2032.97	107.036	3668.61	100.521
49.8	0.02679	49.8	-0.81622	21.94	-1.29902										2034.9	100.104	2034.9	107.019	3672.47	100.196
49.85	0.04464	49.85	-0.85161	21.955	-1.31175										2036.83	100.125	2036.83	107.011	3676.32	98.9734
49.9	0.0625	49.9	-0.82504	21.97	-1.28205										2038.76	100.114	2038.76	106.993	3680.18	99.4715
49.95	0.04464	49.95	-0.86927	21.985	-1.34711										2040.69	100.08	2040.69	106.994	3684.04	101.233
50	0.05357	50	-0.85156	22	-1.28063										2042.62	100.077	2042.62	107.033	3687.9	100.582
50.05	0.07143	50.05	-0.89579	22.015	-1.34004										2044.54	100.111	2044.54	107.066	3691.75	99.2306
50.1	0.0625	50.1	-0.79843	22.03	-1.34711										2046.47	100.105	2046.47	107.053	3695.61	100.536
50.15	0.05357	50.15	-0.85151	22.045	-1.2679										2048.4	100.079	2048.4	107.064	3699.47	100.786
50.2	0.07143	50.2	-0.87804	22.06	-1.33297										2050.33	100.064	2050.33	107.052	3703.33	99.9935
50.25	0.10714	50.25	-0.79838	22.075	-1.33438										2052.26	100.076	2052.26	107.01	3707.18	101.388
50.3	0.04464	50.3	-0.85146	22.09	-1.32024										2054.19	100.068	2054.19	106.985	3711.04	99.5397
50.35	0.07143	50.35	-0.88684	22.105	-1.32873										2056.12	100.065	2056.12	107.014	3714.9	99.785
50.4	0.08036	50.4	-0.82488	22.12	-1.34146										2058.05	100.059	2058.05	106.995	3718.76	100.883
50.45	0.0625	50.45	-0.72752	22.135	-1.31175										2059.98	100.045	2059.98	106.967	3722.61	100.087
50.5	0.08036	50.5	-0.89564	22.15	-1.27781										2061.9	100.072	2061.9	106.962	3726.47	100.01
50.55	0.08929	50.55	-0.85138	22.165	-1.32448										2063.83	100.086	2063.83	106.932	3730.33	101.165
50.6	0.08036	50.6	-0.89561	22.18	-1.29336										2065.76	100.082	2065.76	106.977	3734.19	99.4407
50.65	0.0625	50.65	-0.79825	22.195	-1.32307										2067.69	100.104	2067.69	107.031	3738.05	99.0325
50.7	0.08929	50.7	-0.83363	22.21	-1.3259										2069.62	100.102	2069.62	107.051	3741.9	101.446
50.75	0.08036	50.75	-0.89556	22.225	-1.32307										2071.55	100.139	2071.55	107.046	3745.76	99.3402
50.8	0.04464	50.8	-0.89554	22.24	-1.29195										2073.48	100.15	2073.48	107.009	3749.62	100.379
50.85	0.07143	50.85	-0.89553	22.255	-1.32873										2075.41	100.138	2075.41	107.004	3753.48	98.6764
50.9	0.0625	50.9	-0.85126	22.27	-1.34994										2077.33	100.132	2077.33	107.012	3757.33	100.753
50.95	0.05357	50.95	-0.8424	22.285	-1.36267										2079.26	100.144	2079.26	107.034	3761.19	99.6497
51	0.03571	51	-0.85123	22.3	-1.34146										2081.19	100.15	2081.19	107.033	3765.05	101.057
51.05	0.05357	51.05	-0.85121	22.315	-1.3655										2083.12	100.15	2083.12	107.045	3768.91	99.7793
51.1	0.08036	51.1	-0.87774	22.33	-1.32307										2085.05	100.156	2085.05	107.008	3772.76	100.525
51.15	0.0625	51.15	-0.83348	22.345	-1.32731										2086.98	100.179	2086.98	106.996	3776.62	100.69
51.2	0.08036	51.2	-0.89541	22.36	-1.35701										2088.91	100.186	2088.91	107.009	3780.48	100.264
51.25	0.09821	51.25	-0.8246	22.375	-1.31034										2090.84	100.182	2090.84	107.043	3784.34	100.094
51.3	0.07143	51.3	-0.85113	22.39	-1.29619										2092.77	100.199	2092.77	107.04	3788.19	100.472
51.35	0.0625	51.35	-0.80687	22.405	-1.31317										2094.69	100.223	2094.69	107.04	3792.05	100.624
51.4	0.0625	51.4	-0.84225	22.42	-1.36409										2096.62	100.233	2096.62	107.016	3795.91	100.893
51.45	0.08036	51.45	-0.80683	22.435	-1.35418										2098.55	100.231	2098.55	106.993	3799.77	99.7996
51.5	0.05357	51.5	-0.82452	22.45	-1.31175										2100.48	100.232	2100.48	107.002	3803.63	99.9521
51.55	0.08929	51.55	-0.83335	22.465	-1.35984										2102.41	100.245	2102.41	107.02	3807.48	99.4896
51.6	0.04464	51.6	-0.89528	22.48	-1.34287										2104.34	100.249	2104.34	107.032	3811.34	100.771
51.65	0.08036	51.65	-0.90411	22.495	-1.35984										2106.27	100.248	2106.27	107.061	3815.2	100.709
51.7	0.08929	51.7	-0.851	22.51	-1.39803										2108.2	100.247	2108.2	107.083	3819.06	99.9403
51.75	0.07143	51.75	-0.86868	22.525	-1.3754										2110.12	100.258	2110.12	107.078	3822.91	99.22
51.8	0.07143	51.8	-0.82442	22.54	-1.38672										2112.05	100.252	2112.05	107.045	3826.77	100.215
51.85	0.05357	51.85	-0.81555	22.555	-1.3853										2113.98	100.262	2113.98	107.033	3830.63	100.33
51.9	0.0625	51.9	-0.82438	22.57	-1.38247										2115.91	100.275	2115.91	107.075	3834.49	100.679
51.95	0.07143	51.95	-0.87746	22.585	-1.36691										2117.84	100.3	2117.84	107.09	3838.34	99.2649
52	0.13393	52	-0.87745	22.6	-1.39096										2119.77	100.288	2119.77	107.094	3842.2	99.5229
52.05	0.08929	52.05	-0.86858	22.615	-1.35843										2121.7	100.304	2121.7	107.141	3846.06	100.05
52.1	0.04464	52.1	-0.75352	22.63	-1.37399										2123.63	100.32	2123.63	107.166	3849.92	101.939
52.15	0.08929	52.15	-0.83315	22.645	-1.31458										2125.56	100.339	2125.56	107.152	3853.77	98.0491
52.2	0.08929	52.2	-0.81544	22.66	-1.33863										2127.48	100.336	2127.48	107.153	3857.63	99.6483
52.25	0.08036	52.25	-0.86852	22.675	-1.43905										2129.41	100.332	2129.41	107.196	3861.49	100.785
52.3	0.05357	52.3	-0.84195	22.69	-1.38247										2131.34	100.331	2131.34	107.195	3865.35	99.8153
52.35	0.08036	52.35	-0.89503	22.705	-1.40652										2133.27	100.341	2133.27	107.22	3869.2	100.311
52.4	0.0625	52.4	-0.85077	22.72	-1.4051										2135.2	100.357	2135.2	107.231	3873.06	99.3229
52.45	0.09821	52.45	-0.8419	22.735	-1.39096										2137.13	100.357	2137.13	107.253	3876.92	100.794
52.5	0.11607	52.5	-0.85959	22.75	-1.3853										2139.06	100.364	2139.06	107.285	3880.78	100.193
52.55	0.08036	52.55	-0.85957	22.765	-1.36267										2140.99	100.377	2140.99	107.279	3884.64	99.9836
52.6	0.04464	52.6	-0.85955	22.78	-1.43339										2142.91	100.378	2142.91	107.249	3888.49	100.392
52.65	0.07143	52.65	-0.87723	22.795	-1.40652										2144.84	100.366	2144.84	107.258	3892.35	100.021
52.7	0.09821	52.7	-0.79757	22.81	-1.37823										2146.77	100.369	2146.77	107.276	3896.21	100.851
52.75	0.07143	52.75	-0.81526	22.825	-1.37257										2148.7	100.398	2148.7	107.282	3900.07	100.615
52.8	0.03571	52.8	-0.85064	22.84	-1.46451										2150.63	100.408	2150.63	107.273	3903.92	99.13
52.85	0.05357	52.85	-0.85947	22.855	-1.41925										2152.56	100.426	2152.56	107.28	3907.78	100.212
52.9	0.13393	52.9	-0.79751	22.87	-1.39096										2154.49	100.444	2154.49	107.315	3911.64	100.866
52.95	0.05357	52.95	-0.92138	22.885	-1.36409										2156.42	100.453	2156.42	107.338	3915.5	100.724
53	0.08929	53	-0.88597	22.9	-1.44895										2158.35	100.474	2158.35	107.32	3919.35	100.201
53.05	0.04464	53.05	-0.8594	22.915	-1.39662										2160.27	100.493	2160.27	107.308	3923.21	100.398
53.1	0.09821	53.1	-0.81514	22.93	-1.37257										2162.2	100.479	2162.2	107.31	3927.07	100.324
53.15	0.07143	53.15	-0.83282	22.945	-1.40086										2164.13	100.497	2164.13	107.344	3930.93	100.4
53.2	0.0625	53.2	-0.85051	22.96	-1.42915										2166.06	100.504	2166.06	107.386	3934.78	100.071
53.25	0.08929	53.25	-0.88589	22.975	-1.39237										2167.99	100.502	2167.99	107.397	3938.64	100.902
53.3	0.08036	53.3	-0.79738	22.99	-1.39662										2169.92	100.496	2169.92	107.383	3942.5	100.128
53.35	0.05357	53.35	-0.9124	23.005	-1.43056										2171.85	100.498	2171.85	107.371	3946.36	100.422
53.4	0.0625	53.4	-0.85929	23.02	-1.34994										2173.78	100.496	2173.78	107.34	3950.22	100.115
53.45	0.08036	53.45	-0.85042	23.035	-1.37399										2175.7	100.501	2175.7	107.312	3954.07	100.513
53.5	0.08036	53.5	-0.80616	23.05	-1.48148										2177.63	100.502	2177.63	107.3	3957.93	100.437
53.55	0.04464	53.55	-0.84154	23.065	-1.42632										2179.56	100.529	2179.56	107.295	3961.79	100.382
53.6	0.09821	53.6	-0.82383	23.08	-1.40369										2181.49	100.522	2181.49	107.289	3965.65	100.394
53.65	0.05357	53.65	-0.81496	23.095	-1.40652										2183.42	100.5	2183.42	107.321	3969.5	100.47
53.7	0.07143	53.7	-0.88574	23.11	-1.41642										2185.35	100.481	2185.35	107.325	3973.36	100.264
53.75	0.04464	53.75	-0.84148	23.125	-1.41359										2187.28	100.486	2187.28	107.315	3977.22	100.337
53.8	0.15179	53.8	-0.86801	23.14	-1.45744										2189.21	100.487	2189.21	107.298	3981.08	100.329
53.85	0.05357	53.85	-0.91224	23.155	-1.42491										2191.13	100.487	2191.13	107.297	3984.93	100.455
53.9	0.08929	53.9	-0.84143	23.17	-1.45037										2193.06	100.473	2193.06	107.297	3988.79	100.305
53.95	0.05357	53.95	-0.86796	23.185	-1.37823										2194.99	100.466	2194.99	107.319	3992.65	100.334
54	0.08929	54	-0.85909	23.2	-1.48431										2196.92	100.461	2196.92	107.292	3996.51	100.345
54.05	0.04464	54.05	-0.84138	23.215	-1.43905										2198.85	100.463	2198.85	107.275	4000.36	100.403
54.1	0.0625	54.1	-0.92101	23.23	-1.3952										2200.78	100.456	2200.78	107.291
54.15	0.10714	54.15	-0.85904	23.245	-1.39803										2202.71	100.455	2202.71	107.287
54.2	0.05357	54.2	-0.85018	23.26	-1.43622										2204.64	100.462	2204.64	107.274
54.25	0.08036	54.25	-0.86786	23.275	-1.38955										2206.57	100.47	2206.57	107.267
54.3	0.08036	54.3	-0.87669	23.29	-1.43622										2208.49	100.468	2208.49	107.228
54.35	0.04464	54.35	-0.85013	23.305	-1.43339										2210.42	100.452	2210.42	107.167
54.4	0.04464	54.4	-0.87666	23.32	-1.39803										2212.35	100.431	2212.35	107.145
54.45	0.08929	54.45	-0.89434	23.335	-1.38672										2214.28	100.427	2214.28	107.178
54.5	0.11607	54.5	-0.86778	23.35	-1.42208										2216.21	100.431	2216.21	107.185
54.55	0.05357	54.55	-0.85006	23.365	-1.41783										2218.14	100.444	2218.14	107.172
54.6	0.03571	54.6	-0.8589	23.38	-1.39662										2220.07	100.436	2220.07	107.174
54.65	0.03571	54.65	-0.85003	23.395	-1.37823										2222	100.435	2222	107.192
54.7	0.07143	54.7	-0.86771	23.41	-1.4829										2223.92	100.429	2223.92	107.201
54.75	0.08929	54.75	-0.89424	23.425	-1.46592										2225.85	100.413	2225.85	107.179
54.8	0.08929	54.8	-0.88538	23.44	-1.47017										2227.78	100.416	2227.78	107.148
54.85	0.07143	54.85	-0.87651	23.455	-1.37823										2229.71	100.428	2229.71	107.153
54.9	0.07143	54.9	-0.84995	23.47	-1.48007										2231.64	100.414	2231.64	107.164
54.95	0.08036	54.95	-0.84993	23.485	-1.42066										2233.57	100.4	2233.57	107.163
55	0.05357	55	-0.85876	23.5	-1.42632										2235.5	100.404	2235.5	107.153
55.05	0.04464	55.05	-0.89415	23.515	-1.42349										2237.43	100.437	2237.43	107.152
55.1	0.0625	55.1	-0.85873	23.53	-1.44188										2239.36	100.44	2239.36	107.133
55.15	0.05357	55.15	-0.86756	23.545	-1.47865										2241.28	100.423	2241.28	107.124
55.2	0.08929	55.2	-0.88525	23.56	-1.44471										2243.21	100.414	2243.21	107.098
55.25	0.0625	55.25	-0.84098	23.575	-1.51119										2245.14	100.433	2245.14	107.085
55.3	0.08036	55.3	-0.90291	23.59	-1.40935										2247.07	100.457	2247.07	107.094
55.35	0.0625	55.35	-0.87635	23.605	-1.43481										2249	100.48	2249	107.091
55.4	0.0625	55.4	-0.84978	23.62	-1.37823										2250.93	100.469	2250.93	107.085
55.45	0.08036	55.45	-0.85862	23.635	-1.48431										2252.86	100.478	2252.86	107.103
55.5	0.0625	55.5	-0.8055	23.65	-1.48714										2254.79	100.474	2254.79	107.102
55.55	0.08036	55.55	-0.86743	23.665	-1.42491										2256.71	100.487	2256.71	107.091
55.6	0.0625	55.6	-0.81432	23.68	-1.47158										2258.64	100.497	2258.64	107.073
55.65	0.11607	55.65	-0.8674	23.695	-1.43905										2260.57	100.498	2260.57	107.094
55.7	0.01786	55.7	-0.84083	23.71	-1.43481										2262.5	100.489	2262.5	107.145
55.75	0.0625	55.75	-0.90277	23.725	-1.48714										2264.43	100.49	2264.43	107.165
55.8	0.08036	55.8	-0.8939	23.74	-1.46592										2266.36	100.522	2266.36	107.154
55.85	0.04464	55.85	-0.88503	23.755	-1.4631										2268.29	100.561	2268.29	107.172
55.9	0.05357	55.9	-0.84962	23.77	-1.48573										2270.22	100.555	2270.22	107.185
55.95	0.04464	55.95	-0.91155	23.785	-1.43056										2272.15	100.563	2272.15	107.192
56	0.02679	56	-0.83189	23.8	-1.43905										2274.07	100.561	2274.07	107.212
56.05	0.0625	56.05	-0.84072	23.815	-1.42208										2276	100.56	2276	107.247
56.1	0.05357	56.1	-0.9115	23.83	-1.48997										2277.93	100.557	2277.93	107.228
56.15	0.0625	56.15	-0.88493	23.845	-1.47583										2279.86	100.557	2279.86	107.198
56.2	0.07143	56.2	-0.84952	23.86	-1.46592										2281.79	100.571	2281.79	107.16
56.25	0.08036	56.25	-0.8318	23.875	-1.52109										2283.72	100.593	2283.72	107.105
56.3	0.0625	56.3	-0.86719	23.89	-1.52816										2285.65	100.601	2285.65	107.04
56.35	0.05357	56.35	-0.84062	23.905	-1.56635										2287.58	100.611	2287.58	106.982
56.4	0.01786	56.4	-0.86715	23.92	-1.51826										2289.5	100.617	2289.5	106.92
56.45	0.0625	56.45	-0.84059	23.935	-1.47865										2291.43	100.618	2291.43	106.888
56.5	0.07143	56.5	-0.85827	23.95	-1.52675										2293.36	100.596	2293.36	106.827
56.55	0.10714	56.55	-0.87595	23.965	-1.45319										2295.29	100.581	2295.29	106.772
56.6	0.07143	56.6	-0.85824	23.98	-1.4829										2297.22	100.584	2297.22	106.695
56.65	0.08036	56.65	-0.84937	23.995	-1.50694										2299.15	100.571	2299.15	106.615
56.7	0.03571	56.7	-0.84936	24.01	-1.63										2301.08	100.541	2301.08	106.535
56.75	0.08036	56.75	-0.90244	24.025	-1.60737										2303.01	100.545	2303.01	106.413
56.8	0.07143	56.8	-0.80508	24.04	-1.52816										2304.94	100.518	2304.94	106.216
56.85	0.0625	56.85	-0.91125	24.055	-1.49138										2306.86	100.469	2306.86	106.02
56.9	0.05357	56.9	-0.93779	24.07	-1.52109										2308.79	100.443	2308.79	105.883
56.95	0.03571	56.95	-0.90237	24.085	-1.54372										2310.72	100.42	2310.72	105.767
57	0.05357	57	-0.82271	24.1	-1.58049										2312.65	100.395	2312.65	105.71
57.05	0.09821	57.05	-0.93774	24.115	-1.52533										2314.58	100.434	2314.58	105.653
57.1	0.05357	57.1	-0.89347	24.13	-1.50553										2316.51	100.441	2316.51	105.511
57.15	0.04464	57.15	-0.92885	24.145	-1.51684										2318.44	100.364	2318.44	105.355
57.2	0.0625	57.2	-0.90229	24.16	-1.55786										2320.37	100.242	2320.37	105.314
57.25	0.04464	57.25	-0.90227	24.175	-1.55079										2322.29	100.214	2322.29	105.451
57.3	0.09821	57.3	-0.91111	24.19	-1.56776										2324.22	100.206	2324.22	105.622
57.35	0.03571	57.35	-0.90224	24.205	-1.50977										2326.15	100.233	2326.15	105.685
57.4	0.04464	57.4	-0.83143	24.22	-1.5027										2328.08	100.171	2328.08	105.727
57.45	0.0625	57.45	-0.80486	24.235	-1.54513										2330.01	100.133	2330.01	105.966
57.5	0.09821	57.5	-0.92874	24.25	-1.53523										2331.94	100.163	2331.94	106.279
57.55	0.08929	57.55	-0.93757	24.265	-1.54796										2333.87	100.227	2333.87	106.502
57.6	0.03571	57.6	-0.80481	24.28	-1.49987										2335.8	100.244	2335.8	106.604
57.65	0.08929	57.65	-0.92869	24.295	-1.47017										2337.72	100.265	2337.72	106.688
57.7	0.05357	57.7	-0.90212	24.31	-1.48856										2339.65	100.242	2339.65	106.935
57.75	0.05357	57.75	-0.87556	24.325	-1.48714										2341.58	100.191	2341.58	107.428
57.8	0.08929	57.8	-0.84899	24.34	-1.56635										2343.51	100.102	2343.51	107.929
57.85	0.05357	57.85	-0.91977	24.355	-1.51967										2345.44	100.063	2345.44	107.878
57.9	0.05357	57.9	-0.90206	24.37	-1.48148										2347.37	100.318	2347.37	107.02
57.95	0.05357	57.95	-0.88434	24.385	-1.49846										2349.3	100.539	2349.3	105.761
58	0.04464	58	-0.91973	24.4	-1.52675										2351.23	100.405	2351.23	104.673
58.05	0.03571	58.05	-0.87546	24.415	-1.48856										2353.16	100.291	2353.16	104.091
58.1	0.07143	58.1	-0.88429	24.43	-1.49563										2355.08	100.196	2355.08	104.163
58.15	0.07143	58.15	-0.86658	24.445	-1.55645										2357.01	100.022	2357.01	104.821
58.2	0.07143	58.2	-0.90196	24.46	-1.49846										2358.94	99.9007	2358.94	105.466
58.25	0.04464	58.25	-0.8577	24.475	-1.55362										2360.87	99.971	2360.87	106.355
58.3	0.0625	58.3	-0.90193	24.49	-1.59605										2362.8	100.046	2362.8	107.049
58.35	0.08929	58.35	-0.83111	24.505	-1.5522										2364.73	99.952	2364.73	107.726
58.4	0.05357	58.4	-0.89305	24.52	-1.59039										2366.66	99.9694	2366.66	108.371
58.45	0.05357	58.45	-0.87533	24.535	-1.5324										2368.59	100.167	2368.59	108.731
58.5	0.01786	58.5	-0.82222	24.55	-1.58898										2370.51	100.298	2370.51	108.831
58.55	0.01786	58.55	-0.893	24.565	-1.57625										2372.44	100.384	2372.44	108.918
58.6	0.07143	58.6	-0.94608	24.58	-1.54655										2374.37	100.485	2374.37	108.941
58.65	0.07143	58.65	-0.87526	24.595	-1.51684										2376.3	100.587	2376.3	108.875
58.7	0.05357	58.7	-0.8487	24.61	-1.59464										2378.23	100.664	2378.23	108.643
58.75	0.05357	58.75	-0.84868	24.625	-1.57625										2380.16	100.759	2380.16	108.358
58.8	0.03571	58.8	-0.91061	24.64	-1.53947										2382.09	100.867	2382.09	108.117
58.85	0.05357	58.85	-0.8929	24.655	-1.54796										2384.02	100.967	2384.02	107.931
58.9	0.04464	58.9	-0.86633	24.67	-1.54938										2385.95	101.04	2385.95	107.723
58.95	0.07143	58.95	-0.84862	24.685	-1.56211										2387.87	101.097	2387.87	107.583
59	0.02679	59	-0.83975	24.7	-1.52533										2389.8	101.103	2389.8	107.497
59.05	0.01786	59.05	-0.94593	24.715	-1.58474										2391.73	101.109	2391.73	107.418
59.1	0.01786	59.1	-0.91936	24.73	-1.55645										2393.66	101.137	2393.66	107.396
59.15	0.03571	59.15	-0.88395	24.745	-1.53806										2395.59	101.161	2395.59	107.387
59.2	0.05357	59.2	-0.85738	24.76	-1.60595										2397.52	101.144	2397.52	107.386
59.25	0.10714	59.25	-0.84852	24.775	-1.58898										2399.45	101.115	2399.45	107.423
59.3	0.02679	59.3	-0.9193	24.79	-1.63566										2401.38	101.112	2401.38	107.418
59.35	0.0625	59.35	-0.90158	24.805	-1.57342										2403.3	101.122	2403.3	107.416
59.4	0.07143	59.4	-0.85732	24.82	-1.60878										2405.23	101.111	2405.23	107.423
59.45	0.03571	59.45	-0.8927	24.835	-1.58332										2407.16	101.134	2407.16	107.424
59.5	0.01786	59.5	-0.87498	24.85	-1.55503										2409.09	101.16	2409.09	107.412
59.55	0.0625	59.55	-0.90152	24.865	-1.61444										2411.02	101.144	2411.02	107.422
59.6	0.07143	59.6	-0.8838	24.88	-1.54372										2412.95	101.119	2412.95	107.437
59.65	0.03571	59.65	-0.91033	24.895	-1.56211										2414.88	101.138	2414.88	107.469
59.7	0.04464	59.7	-0.88377	24.91	-1.57059										2416.81	101.142	2416.81	107.443
59.75	0.04464	59.75	-0.8572	24.925	-1.62434										2418.74	101.12	2418.74	107.393
59.8	0.07143	59.8	-0.91913	24.94	-1.61727										2420.66	101.136	2420.66	107.38
59.85	0.01786	59.85	-0.87487	24.955	-1.55928										2422.59	101.145	2422.59	107.404
59.9	0.02679	59.9	-0.85715	24.97	-1.6102										2424.52	101.121	2424.52	107.399
59.95	0.05357	59.95	-0.87484	24.985	-1.64273										2426.45	101.129	2426.45	107.407
60	0.03571	60	-0.85712	25	-1.60878										2428.38	101.137	2428.38	107.448
60.05	0.04464	60.05	-0.86595	25.015	-1.55079										2430.31	101.155	2430.31	107.44
60.1	0.05357	60.1	-0.91019	25.03	-1.62151										2432.24	101.156	2432.24	107.421
60.15	0.03571	60.15	-0.89247	25.045	-1.5522										2434.17	101.148	2434.17	107.424
60.2	0.03571	60.2	-0.8836	25.06	-1.54938										2436.09	101.138	2436.09	107.434
60.25	0.01786	60.25	-0.83934	25.075	-1.63424										2438.02	101.142	2438.02	107.449
60.3	0.04464	60.3	-0.90127	25.09	-1.57766										2439.95	101.157	2439.95	107.456
60.35	0.08036	60.35	-0.8924	25.105	-1.61303										2441.88	101.177	2441.88	107.473
60.4	0.01786	60.4	-0.79504	25.12	-1.61868										2443.81	101.194	2443.81	107.483
60.45	0.0625	60.45	-0.85697	25.135	-1.59747										2445.74	101.223	2445.74	107.475
60.5	0.01786	60.5	-0.83926	25.15	-1.67526										2447.67	101.254	2447.67	107.46
60.55	0.04464	60.55	-0.86579	25.165	-1.6399										2449.6	101.261	2449.6	107.46
60.6	0.03571	60.6	-0.90117	25.18	-1.59888										2451.53	101.26	2451.53	107.44
60.65	0.02679	60.65	-0.87461	25.195	-1.62293										2453.45	101.269	2453.45	107.437
60.7	0.04464	60.7	-0.91884	25.21	-1.60312										2455.38	101.281	2455.38	107.44
60.75	0.01786	60.75	-0.85688	25.225	-1.60454										2457.31	101.282	2457.31	107.461
60.8	0.04464	60.8	-0.86571	25.24	-1.61444										2459.24	101.277	2459.24	107.471
60.85	0.07143	60.85	-0.90109	25.255	-1.56493										2461.17	101.297	2461.17	107.448
60.9	0.03571	60.9	-0.87453	25.27	-1.57908										2463.1	101.308	2463.1	107.426
60.95	0.05357	60.95	-0.87451	25.285	-1.62575										2465.03	101.315	2465.03	107.456
61	0.02679	61	-0.92759	25.3	-1.66112										2466.96	101.289	2466.96	107.434
61.05	0.03571	61.05	-0.90102	25.315	-1.63566										2468.88	101.3	2468.88	107.414
61.1	0.0625	61.1	-0.84791	25.33	-1.64697										2470.81	101.295	2470.81	107.445
61.15	0.03571	61.15	-0.90099	25.345	-1.65546										2472.74	101.284	2472.74	107.466
61.2	0	61.2	-0.85673	25.36	-1.6201										2474.67	101.296	2474.67	107.426
61.25	0.0625	61.25	-0.83901	25.375	-1.61868										2476.6	101.324	2476.6	107.409
61.3	0.0625	61.3	-0.90094	25.39	-1.6894										2478.53	101.325	2478.53	107.435
61.35	0.01786	61.35	-0.85668	25.405	-1.64131										2480.46	101.325	2480.46	107.442
61.4	0.02679	61.4	-0.92746	25.42	-1.6696										2482.39	101.32	2482.39	107.433
61.45	0.0625	61.45	-0.90974	25.435	-1.6696										2484.32	101.334	2484.32	107.432
61.5	0.05357	61.5	-0.94512	25.45	-1.63424										2486.24	101.363	2486.24	107.418
61.55	0.07143	61.55	-0.83006	25.465	-1.66253										2488.17	101.385	2488.17	107.41
61.6	0.0625	61.6	-0.8743	25.48	-1.66819										2490.1	101.383	2490.1	107.408
61.65	0.01786	61.65	-0.92738	25.495	-1.64556										2492.03	101.386	2492.03	107.4
61.7	0.03571	61.7	-0.85656	25.51	-1.6399										2493.96	101.381	2493.96	107.389
61.75	0.01786	61.75	-0.8831	25.525	-1.6795										2495.89	101.391	2495.89	107.397
61.8	0.05357	61.8	-0.90963	25.54	-1.63566										2497.82	101.389	2497.82	107.39
61.85	0.07143	61.85	-0.90961	25.555	-1.64131										2499.75	101.391	2499.75	107.405
61.9	0.04464	61.9	-0.8565	25.57	-1.67385										2501.67	101.401	2501.67	107.398
61.95	0.00893	61.95	-0.91843	25.585	-1.69082										2503.6	101.416	2503.6	107.407
62	0.02679	62	-0.91841	25.6	-1.64131										2505.53	101.426	2505.53	107.412
62.05	0.0625	62.05	-0.9007	25.615	-1.67809										2507.46	101.447	2507.46	107.378
62.1	0.01786	62.1	-0.91838	25.63	-1.65546										2509.39	101.473	2509.39	107.372
62.15	0.03571	62.15	-0.93606	25.645	-1.6201										2511.32	101.488	2511.32	107.423
62.2	0.05357	62.2	-0.8741	25.66	-1.65546										2513.25	101.507	2513.25	107.449
62.25	0.08929	62.25	-0.92718	25.675	-1.72052										2515.18	101.519	2515.18	107.451
62.3	0.0625	62.3	-0.90946	25.69	-1.67102										2517.1	101.481	2517.1	107.459
62.35	0.05357	62.35	-0.89175	25.705	-1.65263										2519.03	101.46	2519.03	107.428
62.4	0.05357	62.4	-0.91828	25.72	-1.6597										2520.96	101.463	2520.96	107.407
62.45	0.05357	62.45	-0.88287	25.735	-1.66394										2522.89	101.473	2522.89	107.412
62.5	0.05357	62.5	-0.88285	25.75	-1.67667										2524.82	101.482	2524.82	107.387
62.55	0.07143	62.55	-0.92708	25.765	-1.71769										2526.75	101.495	2526.75	107.381
62.6	0.04464	62.6	-0.90937	25.78	-1.66253										2528.68	101.495	2528.68	107.382
62.65	0.02679	62.65	-0.90935	25.795	-1.67809										2530.61	101.485	2530.61	107.41
62.7	0.03571	62.7	-0.88278	25.81	-1.65829										2532.54	101.489	2532.54	107.415
62.75	0.07143	62.75	-0.93586	25.825	-1.67667										2534.46	101.499	2534.46	107.425
62.8	0.03571	62.8	-0.88275	25.84	-1.60454										2536.39	101.499	2536.39	107.46
62.85	0.04464	62.85	-0.87388	25.855	-1.62293										2538.32	101.51	2538.32	107.469
62.9	0.04464	62.9	-0.90042	25.87	-1.67667										2540.25	101.497	2540.25	107.47
62.95	0.02679	62.95	-0.94465	25.885	-1.71911										2542.18	101.499	2542.18	107.488
63	0.07143	63	-0.89153	25.9	-1.66536										2544.11	101.519	2544.11	107.469
63.05	0.07143	63.05	-0.93577	25.915	-1.59181										2546.04	101.513	2546.04	107.471
63.1	0.08036	63.1	-0.8738	25.93	-1.6894										2547.97	101.499	2547.97	107.5
63.15	0.05357	63.15	-0.90033	25.945	-1.62858										2549.89	101.519	2549.89	107.533
63.2	0.02679	63.2	-0.94457	25.96	-1.68375										2551.82	101.518	2551.82	107.541
63.25	0.04464	63.25	-0.9003	25.975	-1.69223										2553.75	101.533	2553.75	107.559
63.3	0.0625	63.3	-0.94453	25.99	-1.68658										2555.68	101.528	2555.68	107.579
63.35	0.0625	63.35	-0.86487	26.005	-1.71062										2557.61	101.552	2557.61	107.578
63.4	0.02679	63.4	-0.91795	26.02	-1.68233										2559.54	101.583	2559.54	107.588
63.45	0.08036	63.45	-0.89139	26.035	-1.65404										2561.47	101.576	2561.47	107.614
63.5	0.04464	63.5	-0.90907	26.05	-1.71769										2563.4	101.56	2563.4	107.607
63.55	0.02679	63.55	-0.9002	26.065	-1.68375										2565.33	101.585	2565.33	107.587
63.6	0.05357	63.6	-0.94443	26.08	-1.68092										2567.25	101.626	2567.25	107.573
63.65	0.0625	63.65	-0.92672	26.095	-1.76437										2569.18	101.651	2569.18	107.611
63.7	0.04464	63.7	-0.88246	26.11	-1.76013										2571.11	101.637	2571.11	107.646
63.75	0.0625	63.75	-0.94439	26.125	-1.69648										2573.04	101.632	2573.04	107.675
63.8	0.04464	63.8	-0.91782	26.14	-1.69931										2574.97	101.655	2574.97	107.667
63.85	0.0625	63.85	-0.90895	26.155	-1.68658										2576.9	101.684	2576.9	107.657
63.9	0.03571	63.9	-0.85584	26.17	-1.72052										2578.83	101.705	2578.83	107.666
63.95	0.11607	63.95	-0.91777	26.185	-1.76578										2580.76	101.717	2580.76	107.689
64	0.05357	64	-0.91775	26.2	-1.68375										2582.68	101.722	2582.68	107.717
64.05	0.00893	64.05	-0.90889	26.215	-1.70638										2584.61	101.726	2584.61	107.762
64.1	0.04464	64.1	-0.91772	26.23	-1.74032										2586.54	101.744	2586.54	107.782
64.15	0.02679	64.15	-0.87346	26.245	-1.74174										2588.47	101.762	2588.47	107.793
64.2	0.0625	64.2	-0.93539	26.26	-1.70496										2590.4	101.761	2590.4	107.789
64.25	0.03571	64.25	-0.91767	26.275	-1.6795										2592.33	101.76	2592.33	107.772
64.3	0.01786	64.3	-0.85571	26.29	-1.69648										2594.26	101.786	2594.26	107.753
64.35	0.07143	64.35	-0.87339	26.305	-1.72052										2596.19	101.842	2596.19	107.766
64.4	0.05357	64.4	-0.91762	26.32	-1.72476										2598.12	101.846	2598.12	107.766
64.45	0.02679	64.45	-0.90876	26.335	-1.69223										2600.04	101.855	2600.04	107.767
64.5	0.01786	64.5	-0.90874	26.35	-1.6696										2601.97	101.86	2601.97	107.748
64.55	0.0625	64.55	-0.89103	26.365	-1.68516										2603.9	101.886	2603.9	107.726
64.6	0.04464	64.6	-0.95296	26.38	-1.72335										2605.83	101.915	2605.83	107.703
64.65	0.03571	64.65	-0.88214	26.395	-1.72618										2607.76	101.931	2607.76	107.694
64.7	0.01786	64.7	-0.92637	26.41	-1.66536										2609.69	101.944	2609.69	107.698
64.75	0.07143	64.75	-0.89981	26.425	-1.72476										2611.62	101.963	2611.62	107.718
64.8	0.02679	64.8	-0.91749	26.44	-1.69223										2613.55	101.944	2613.55	107.705
64.85	0.0625	64.85	-0.89093	26.455	-1.75305										2615.47	101.938	2615.47	107.72
64.9	0.03571	64.9	-0.90861	26.47	-1.70496										2617.4	101.969	2617.4	107.731
64.95	0.04464	64.95	-0.90859	26.485	-1.69223										2619.33	102.016	2619.33	107.749
65	0.08036	65	-0.92628	26.5	-1.68092										2621.26	102.039	2621.26	107.76
65.05	0.02679	65.05	-0.89086	26.515	-1.72194										2623.19	102.071	2623.19	107.745
65.1	0.0625	65.1	-0.89969	26.53	-1.72335										2625.12	102.077	2625.12	107.732
65.15	0.04464	65.15	-0.95278	26.545	-1.74457										2627.05	102.075	2627.05	107.718
65.2	0.03571	65.2	-0.94391	26.56	-1.71486										2628.98	102.082	2628.98	107.698
65.25	0.03571	65.25	-0.93504	26.575	-1.75164										2630.91	102.111	2630.91	107.694
65.3	0.01786	65.3	-0.92618	26.59	-1.77427										2632.83	102.114	2632.83	107.706
65.35	0.01786	65.35	-0.92616	26.605	-1.7969										2634.76	102.103	2634.76	107.705
65.4	0.02679	65.4	-0.92614	26.62	-1.73749										2636.69	102.123	2636.69	107.674
65.45	0.0625	65.45	-0.89958	26.635	-1.7969										2638.62	102.135	2638.62	107.712
65.5	0.03571	65.5	-0.91726	26.65	-1.80397										2640.55	102.129	2640.55	107.745
65.55	0.0625	65.55	-0.9084	26.665	-1.79549										2642.48	102.118	2642.48	107.733
65.6	0.0625	65.6	-0.84643	26.68	-1.78559										2644.41	102.088	2644.41	107.715
65.65	0.01786	65.65	-0.86412	26.695	-1.73325										2646.34	102.111	2646.34	107.706
65.7	0.01786	65.7	-0.95259	26.71	-1.73325										2648.26	102.137	2648.26	107.678
65.75	0.03571	65.75	-0.93488	26.725	-1.8068										2650.19	102.132	2650.19	107.658
65.8	0.05357	65.8	-0.87292	26.74	-1.79973										2652.12	102.119	2652.12	107.657
65.85	0.05357	65.85	-0.926	26.755	-1.76578										2654.05	102.111	2654.05	107.656
65.9	0.03571	65.9	-0.92598	26.77	-1.71062										2655.98	102.115	2655.98	107.675
65.95	0.04464	65.95	-0.91711	26.785	-1.76861										2657.91	102.13	2657.91	107.69
66	0.05357	66	-0.9171	26.8	-1.74881										2659.84	102.122	2659.84	107.717
66.05	0.04464	66.05	-0.94363	26.815	-1.80963										2661.77	102.102	2661.77	107.724
66.1	0.0625	66.1	-0.92591	26.83	-1.81387										2663.69	102.091	2663.69	107.689
66.15	0.03571	66.15	-0.9259	26.845	-1.79549										2665.62	102.087	2665.62	107.698
66.2	0.02679	66.2	-0.92588	26.86	-1.77427										2667.55	102.079	2667.55	107.7
66.25	0.03571	66.25	-0.94356	26.875	-1.73467										2669.48	102.081	2669.48	107.683
66.3	0.03571	66.3	-0.8993	26.89	-1.80822										2671.41	102.056	2671.41	107.703
66.35	0.0625	66.35	-0.95238	26.905	-1.75164										2673.34	102.045	2673.34	107.723
66.4	0.01786	66.4	-0.83732	26.92	-1.78417										2675.27	102.027	2675.27	107.711
66.45	0.07143	66.45	-0.9258	26.935	-1.79549										2677.2	101.995	2677.2	107.729
66.5	0.03571	66.5	-0.87269	26.95	-1.79973										2679.13	101.987	2679.13	107.756
66.55	0.0625	66.55	-0.90807	26.965	-1.74032										2681.05	101.985	2681.05	107.756
66.6	0.01786	66.6	-0.85495	26.98	-1.71204										2682.98	101.994	2682.98	107.725
66.65	0.10714	66.65	-0.90803	26.995	-1.71204										2684.91	101.993	2684.91	107.673
66.7	0.02679	66.7	-0.88147	27.01	-1.77993										2686.84	101.947	2686.84	107.648
66.75	0.04464	66.75	-0.91685	27.025	-1.80397										2688.77	101.939	2688.77	107.664
66.8	0.04464	66.8	-0.91684	27.04	-1.77286										2690.7	101.933	2690.7	107.685
66.85	0.04464	66.85	-0.96107	27.055	-1.787										2692.63	101.953	2692.63	107.697
66.9	0.07143	66.9	-0.8991	27.07	-1.78841										2694.56	101.964	2694.56	107.696
66.95	0.05357	66.95	-0.89024	27.085	-1.79407										2696.48	101.943	2696.48	107.711
67	0.04464	67	-0.90792	27.1	-1.81529										2698.41	101.902	2698.41	107.664
67.05	0.03571	67.05	-0.9256	27.115	-1.79124										2700.34	101.911	2700.34	107.645
67.1	0.03571	67.1	-0.87249	27.13	-1.79549										2702.27	101.94	2702.27	107.676
67.15	0.03571	67.15	-0.93442	27.145	-1.8068										2704.2	101.946	2704.2	107.666
67.2	0.03571	67.2	-0.88131	27.16	-1.78983										2706.13	101.934	2706.13	107.633
67.25	0.04464	67.25	-0.87244	27.175	-1.8365										2708.06	101.927	2708.06	107.63
67.3	0.03571	67.3	-0.91667	27.19	-1.79832										2709.99	101.926	2709.99	107.642
67.35	0.02679	67.35	-0.93435	27.205	-1.80539										2711.92	101.917	2711.92	107.643
67.4	0.03571	67.4	-0.92549	27.22	-1.80397										2713.84	101.913	2713.84	107.643
67.45	0.00893	67.45	-0.95202	27.235	-1.76437										2715.77	101.942	2715.77	107.632
67.5	0.03571	67.5	-0.91661	27.25	-1.72335										2717.7	101.947	2717.7	107.614
67.55	0.0625	67.55	-0.94314	27.265	-1.75164										2719.63	101.949	2719.63	107.613
67.6	0.00893	67.6	-0.90772	27.28	-1.68799										2721.56	101.931	2721.56	107.608
67.65	0.03571	67.65	-0.90771	27.295	-1.8068										2723.49	101.929	2723.49	107.6
67.7	0.05357	67.7	-0.92539	27.31	-1.78983										2725.42	101.975	2725.42	107.627
67.75	0.04464	67.75	-0.87228	27.325	-1.8365										2727.35	101.985	2727.35	107.615
67.8	0.03571	67.8	-0.88996	27.34	-1.79832										2729.27	101.944	2729.27	107.604
67.85	0.00893	67.85	-0.94304	27.355	-1.80539										2731.2	101.938	2731.2	107.613
67.9	0.0625	67.9	-0.94302	27.37	-1.80397										2733.13	101.952	2733.13	107.618
67.95	0.01786	67.95	-0.94301	27.385	-1.76437										2735.06	101.948	2735.06	107.63
68	0.05357	68	-0.88104	27.4	-1.72335										2736.99	101.975	2736.99	107.605
68.05	0.05357	68.05	-0.91642	27.415	-1.75164										2738.92	102.029	2738.92	107.584
68.1	0.0625	68.1	-0.90756	27.43	-1.70355										2740.85	102.074	2740.85	107.59
68.15	0.03571	68.15	-0.88099	27.445	-1.71204										2742.78	102.075	2742.78	107.615
68.2	0.04464	68.2	-0.93407	27.46	-1.7672										2744.71	102.093	2744.71	107.61
68.25	0.07143	68.25	-0.93406	27.475	-1.70355										2746.63	102.11	2746.63	107.585
68.3	0.03571	68.3	-0.95174	27.49	-1.79266										2748.56	102.102	2748.56	107.566
68.35	0.02679	68.35	-0.90748	27.505	-1.84923										2750.49	102.146	2750.49	107.576
68.4	0.01786	68.4	-0.92516	27.52	-1.82095										2752.42	102.193	2752.42	107.58
68.45	0.05357	68.45	-0.90744	27.535	-1.79549										2754.35	102.202	2754.35	107.567
68.5	0.04464	68.5	-0.95167	27.55	-1.81812										2756.28	102.198	2756.28	107.595
68.55	0.05357	68.55	-0.91626	27.565	-1.8365										2758.21	102.239	2758.21	107.615
68.6	0.04464	68.6	-0.89854	27.58	-1.80256										2760.14	102.258	2760.14	107.616
68.65	0.02679	68.65	-0.91623	27.595	-1.8167										2762.06	102.264	2762.06	107.632
68.7	0.03571	68.7	-0.88966	27.61	-1.79124										2763.99	102.296	2763.99	107.619
68.75	0.01786	68.75	-0.91619	27.625	-1.85914										2765.92	102.354	2765.92	107.601
68.8	0.02679	68.8	-0.88078	27.64	-1.8068										2767.85	102.385	2767.85	107.592
68.85	0.02679	68.85	-0.91616	27.655	-1.79973										2769.78	102.401	2769.78	107.611
68.9	0.04464	68.9	-0.92499	27.67	-1.7573										2771.71	102.394	2771.71	107.603
68.95	0.02679	68.95	-0.91613	27.685	-1.75164										2773.64	102.403	2773.64	107.613
69	0.0625	69	-0.89841	27.7	-1.79266										2775.57	102.426	2775.57	107.66
69.05	0.03571	69.05	-0.9161	27.715	-1.79973										2777.5	102.451	2777.5	107.682
69.1	0.03571	69.1	-0.89838	27.73	-1.7969										2779.42	102.47	2779.42	107.667
69.15	0.04464	69.15	-0.87182	27.745	-1.77427										2781.35	102.466	2781.35	107.648
69.2	0.0625	69.2	-0.9249	27.76	-1.7573										2783.28	102.468	2783.28	107.649
69.25	0.02679	69.25	-0.88063	27.775	-1.82377										2785.21	102.487	2785.21	107.682
69.3	0.04464	69.3	-0.88947	27.79	-1.87328										2787.14	102.494	2787.14	107.691
69.35	0.03571	69.35	-0.87175	27.805	-1.77568										2789.07	102.531	2789.07	107.717
69.4	0.01786	69.4	-0.96023	27.82	-1.83368										2791	102.558	2791	107.726
69.45	0.0625	69.45	-0.94251	27.835	-1.7672										2792.93	102.572	2792.93	107.709
69.5	0.00893	69.5	-0.9071	27.85	-1.82095										2794.85	102.583	2794.85	107.719
69.55	0.03571	69.55	-0.85398	27.865	-1.84641										2796.78	102.597	2796.78	107.725
69.6	0.05357	69.6	-0.96901	27.88	-1.79266										2798.71	102.609	2798.71	107.702
69.65	0.03571	69.65	-0.92475	27.895	-1.83933										2800.64	102.61	2800.64	107.703
69.7	0.01786	69.7	-0.89818	27.91	-1.80114										2802.57	102.615	2802.57	107.724
69.75	0.01786	69.75	-0.91587	27.925	-1.80256										2804.5	102.621	2804.5	107.741
69.8	0.0625	69.8	-0.91585	27.94	-1.85914										2806.43	102.625	2806.43	107.75
69.85	0.08036	69.85	-0.95123	27.955	-1.82802										2808.36	102.631	2808.36	107.764
69.9	0.02679	69.9	-0.89812	27.97	-1.81387										2810.28	102.65	2810.28	107.789
69.95	0.03571	69.95	-0.8981	27.985	-1.82519										2812.21	102.662	2812.21	107.812
70	0.08036	70	-0.85384	28	-1.83226										2814.14	102.651	2814.14	107.767
70.05	0.04464	70.05	-0.89807	28.015	-1.81529										2816.07	102.659	2816.07	107.77
70.1	0.0625	70.1	-0.8892	28.03	-1.82095										2818	102.68	2818	107.791
70.15	0.0625	70.15	-0.88919	28.045	-1.89167										2819.93	102.705	2819.93	107.812
70.2	0.04464	70.2	-0.89802	28.06	-1.85489										2821.86	102.696	2821.86	107.825
70.25	0.05357	70.25	-0.9157	28.075	-1.81812										2823.79	102.68	2823.79	107.795
70.3	0.07143	70.3	-0.93338	28.09	-1.84499										2825.72	102.685	2825.72	107.813
70.35	0.01786	70.35	-0.93337	28.105	-1.83226										2827.64	102.701	2827.64	107.858
70.4	0.01786	70.4	-0.89795	28.12	-1.87328										2829.57	102.695	2829.57	107.851
70.45	0.07143	70.45	-0.92449	28.135	-1.85348										2831.5	102.694	2831.5	107.845
70.5	0.00893	70.5	-0.84482	28.15	-1.83368										2833.43	102.661	2833.43	107.857
70.55	0.03571	70.55	-0.9156	28.165	-1.8068										2835.36	102.672	2835.36	107.858
70.6	0.11607	70.6	-0.93329	28.18	-1.83368										2837.29	102.68	2837.29	107.802
70.65	0.05357	70.65	-0.91557	28.195	-1.80963										2839.22	102.672	2839.22	107.753
70.7	0.03571	70.7	-0.9244	28.21	-1.84923										2841.15	102.68	2841.15	107.756
70.75	0.02679	70.75	-0.88014	28.225	-1.87045										2843.07	102.67	2843.07	107.807
70.8	0.01786	70.8	-0.95977	28.24	-1.81387										2845	102.668	2845	107.828
70.85	0.03571	70.85	-0.9155	28.255	-1.87187										2846.93	102.691	2846.93	107.853
70.9	0.05357	70.9	-0.91549	28.27	-1.89308										2848.86	102.676	2848.86	107.81
70.95	0.03571	70.95	-0.92432	28.285	-1.86479										2850.79	102.68	2850.79	107.796
71	0.05357	71	-0.93315	28.3	-1.80256										2852.72	102.683	2852.72	107.854
71.05	0.03571	71.05	-0.91544	28.315	-1.85772										2854.65	102.664	2854.65	107.884
71.1	0.03571	71.1	-0.88002	28.33	-1.9341										2856.58	102.639	2856.58	107.862
71.15	0.02679	71.15	-0.92426	28.345	-1.86338										2858.51	102.65	2858.51	107.844
71.2	0.02679	71.2	-0.91539	28.36	-1.87469										2860.43	102.668	2860.43	107.86
71.25	0.01786	71.25	-0.95962	28.375	-1.83509										2862.36	102.657	2862.36	107.883
71.3	0.02679	71.3	-0.92421	28.39	-1.86055										2864.29	102.604	2864.29	107.874
71.35	0.02679	71.35	-0.95959	28.405	-1.84358										2866.22	102.603	2866.22	107.877
71.4	0.05357	71.4	-0.90647	28.42	-1.82236										2868.15	102.637	2868.15	107.883
71.45	0.03571	71.45	-0.91531	28.435	-1.8167										2870.08	102.611	2870.08	107.901
71.5	0.03571	71.5	-0.87989	28.45	-1.87187										2872.01	102.58	2872.01	107.885
71.55	0.02679	71.55	-0.87988	28.465	-1.84358										2873.94	102.554	2873.94	107.873
71.6	0.02679	71.6	-0.87986	28.48	-1.86479										2875.86	102.529	2875.86	107.863
71.65	0.04464	71.65	-0.92409	28.495	-1.90298										2877.79	102.541	2877.79	107.864
71.7	0.02679	71.7	-0.91523	28.51	-1.85489										2879.72	102.538	2879.72	107.876
71.75	0.02679	71.75	-0.89751	28.525	-1.86338										2881.65	102.53	2881.65	107.874
71.8	0.01786	71.8	-0.94174	28.54	-1.90298										2883.58	102.536	2883.58	107.868
71.85	0.0625	71.85	-0.94173	28.555	-1.86621										2885.51	102.564	2885.51	107.882
71.9	0.04464	71.9	-0.93286	28.57	-1.84216										2887.44	102.581	2887.44	107.872
71.95	0.03571	71.95	-0.92399	28.585	-1.85206										2889.37	102.611	2889.37	107.853
72	0.00893	72	-0.93283	28.6	-1.86904										2891.3	102.59	2891.3	107.846
72.05	0.0625	72.05	-0.90626	28.615	-1.84216										2893.22	102.547	2893.22	107.858
72.1	0.02679	72.1	-0.92394	28.63	-1.8945										2895.15	102.542	2895.15	107.851
72.15	0.05357	72.15	-0.87083	28.645	-1.8945										2897.08	102.588	2897.08	107.81
72.2	0.0625	72.2	-0.93276	28.66	-1.83085										2899.01	102.634	2899.01	107.776
72.25	0.07143	72.25	-0.92389	28.675	-1.87752										2900.94	102.686	2900.94	107.808
72.3	0.01786	72.3	-0.93273	28.69	-1.90864										2902.87	102.693	2902.87	107.813
72.35	0.04464	72.35	-0.92386	28.705	-1.84923										2904.8	102.699	2904.8	107.777
72.4	0.08036	72.4	-0.93269	28.72	-1.87045										2906.73	102.693	2906.73	107.741
72.45	0.02679	72.45	-0.91498	28.735	-1.86762										2908.65	102.701	2908.65	107.748
72.5	0.03571	72.5	-0.91496	28.75	-1.87752										2910.58	102.714	2910.58	107.766
72.55	0.02679	72.55	-0.8707	28.765	-1.89591										2912.51	102.725	2912.51	107.765
72.6	0.02679	72.6	-0.93263	28.78	-1.86621										2914.44	102.742	2914.44	107.698
72.65	0.02679	72.65	-0.88836	28.795	-1.88742										2916.37	102.779	2916.37	107.695
72.7	0.04464	72.7	-0.92375	28.81	-1.86479										2918.3	102.81	2918.3	107.722
72.75	0.04464	72.75	-0.89718	28.825	-1.84216										2920.23	102.831	2920.23	107.735
72.8	0.03571	72.8	-0.91486	28.84	-1.81246										2922.16	102.857	2922.16	107.731
72.85	0.04464	72.85	-0.9237	28.855	-1.86479										2924.09	102.853	2924.09	107.763
72.9	0.01786	72.9	-0.93253	28.87	-1.9143										2926.01	102.829	2926.01	107.777
72.95	0.07143	72.95	-0.94136	28.885	-1.88601										2927.94	102.794	2927.94	107.777
73	0.02679	73	-0.94135	28.9	-1.90157										2929.87	102.768	2929.87	107.733
73.05	0.01786	73.05	-0.94133	28.915	-1.91854										2931.8	102.774	2931.8	107.727
73.1	0.03571	73.1	-0.89707	28.93	-1.86338										2933.73	102.786	2933.73	107.784
73.15	0.02679	73.15	-0.89705	28.945	-1.86338										2935.66	102.806	2935.66	107.794
73.2	0.0625	73.2	-0.90588	28.96	-1.85631										2937.59	102.833	2937.59	107.758
73.25	0.01786	73.25	-0.95011	28.975	-1.89025										2939.52	102.845	2939.52	107.725
73.3	0.02679	73.3	-0.94125	28.99	-1.88035										2941.44	102.832	2941.44	107.715
73.35	0.02679	73.35	-0.92353	29.005	-1.85772										2943.37	102.823	2943.37	107.719
73.4	0.01786	73.4	-0.93237	29.02	-1.89591										2945.3	102.807	2945.3	107.717
73.45	0.00893	73.45	-0.93235	29.035	-1.92278										2947.23	102.81	2947.23	107.743
73.5	0.08036	73.5	-0.89694	29.05	-1.86479										2949.16	102.823	2949.16	107.751
73.55	0.05357	73.55	-0.92347	29.065	-1.9143										2951.09	102.826	2951.09	107.738
73.6	0.04464	73.6	-0.90575	29.08	-1.91571										2953.02	102.813	2953.02	107.725
73.65	0.05357	73.65	-0.91459	29.095	-1.87328										2954.95	102.794	2954.95	107.774
73.7	0.01786	73.7	-0.89687	29.11	-1.87187										2956.87	102.731	2956.87	107.803
73.75	0.0625	73.75	-0.9411	29.125	-1.9143										2958.8	102.737	2958.8	107.817
73.8	0.0625	73.8	-0.95878	29.14	-1.87469										2960.73	102.777	2960.73	107.819
73.85	0.02679	73.85	-0.90567	29.155	-1.85772										2962.66	102.802	2962.66	107.833
73.9	0.04464	73.9	-0.9499	29.17	-1.89732										2964.59	102.808	2964.59	107.839
73.95	0.02679	73.95	-0.92334	29.185	-1.89732										2966.52	102.778	2966.52	107.828
74	0.02679	74	-0.89677	29.2	-1.89025										2968.45	102.772	2968.45	107.861
74.05	0.0625	74.05	-0.9056	29.215	-1.88318										2970.38	102.773	2970.38	107.913
74.1	0.02679	74.1	-0.87904	29.23	-1.88035										2972.31	102.756	2972.31	107.9
74.15	0.04464	74.15	-0.92327	29.245	-1.91854										2974.23	102.75	2974.23	107.841
74.2	0.04464	74.2	-0.88786	29.26	-1.90864										2976.16	102.736	2976.16	107.828
74.25	0.03571	74.25	-0.91439	29.275	-1.89874										2978.09	102.693	2978.09	107.867
74.3	0.02679	74.3	-0.94977	29.29	-1.92137										2980.02	102.642	2980.02	107.879
74.35	0.02679	74.35	-0.96745	29.305	-1.88035										2981.95	102.654	2981.95	107.864
74.4	0.00893	74.4	-0.89664	29.32	-1.9242										2983.88	102.682	2983.88	107.824
74.45	0.01786	74.45	-0.94972	29.335	-1.9341										2985.81	102.669	2985.81	107.792
74.5	0.02679	74.5	-0.94085	29.35	-1.90015										2987.74	102.642	2987.74	107.769
74.55	0.01786	74.55	-0.92314	29.365	-1.92278										2989.66	102.611	2989.66	107.773
74.6	0.03571	74.6	-0.88772	29.38	-1.93551										2991.59	102.568	2991.59	107.812
74.65	0.03571	74.65	-0.90541	29.395	-1.87187										2993.52	102.53	2993.52	107.798
74.7	0.01786	74.7	-0.91424	29.41	-1.85065										2995.45	102.496	2995.45	107.772
74.75	0.04464	74.75	-0.86998	29.425	-1.85348										2997.38	102.513	2997.38	107.77
74.8	0.03571	74.8	-0.91421	29.44	-1.87045										2999.31	102.518	2999.31	107.741
74.85	0.01786	74.85	-0.94074	29.455	-1.90864										3001.24	102.455	3001.24	107.713
74.9	0.05357	74.9	-0.92302	29.47	-1.89167										3003.17	102.405	3003.17	107.713
74.95	0.01786	74.95	-0.92301	29.485	-1.90581										3005.1	102.406	3005.1	107.715
75	0.07143	75	-0.94069	29.5	-1.8846										3007.02	102.403	3007.02	107.695
75.05	0.03571	75.05	-0.93182	29.515	-1.91288										3008.95	102.383	3008.95	107.714
75.1	0.0625	75.1	-0.93181	29.53	-1.94824										3010.88	102.349	3010.88	107.702
75.15	0.05357	75.15	-0.91409	29.545	-1.93976										3012.81	102.317	3012.81	107.72
75.2	0.0625	75.2	-0.92293	29.56	-1.88884										3014.74	102.278	3014.74	107.805
75.25	0.02679	75.25	-0.86981	29.575	-1.95532										3016.67	102.245	3016.67	107.81
75.3	0.0625	75.3	-0.91404	29.59	-1.92986										3018.6	102.215	3018.6	107.797
75.35	0.03571	75.35	-0.89633	29.605	-1.87894										3020.53	102.183	3020.53	107.805
75.4	0.05357	75.4	-0.90516	29.62	-1.93269										3022.45	102.14	3022.45	107.793
75.45	0.04464	75.45	-0.93169	29.635	-1.87752										3024.38	102.12	3024.38	107.783
75.5	0.01786	75.5	-0.94938	29.65	-1.89167										3026.31	102.069	3026.31	107.714
75.55	0.04464	75.55	-0.91396	29.665	-1.87187										3028.24	102.029	3028.24	107.706
75.6	0.01786	75.6	-0.94934	29.68	-1.81812										3030.17	101.953	3030.17	107.685
75.65	0.04464	75.65	-0.94048	29.695	-1.86055										3032.1	101.855	3032.1	107.728
75.7	0.02679	75.7	-0.93161	29.71	-1.9341										3034.03	101.813	3034.03	107.799
75.75	0.02679	75.75	-0.93159	29.725	-1.87611										3035.96	101.792	3035.96	107.863
75.8	0.00893	75.8	-0.91388	29.74	-1.99351										3037.89	101.776	3037.89	107.834
75.85	0.04464	75.85	-0.90501	29.755	-1.89874										3039.81	101.73	3039.81	107.824
75.9	0.03571	75.9	-0.93155	29.77	-1.87752										3041.74	101.673	3041.74	107.843
75.95	0.07143	75.95	-0.88728	29.785	-1.9143										3043.67	101.616	3043.67	107.815
76	0.04464	76	-0.94921	29.8	-1.91854										3045.6	101.579	3045.6	107.779
76.05	0.0625	76.05	-0.92265	29.815	-1.88742										3047.53	101.509	3047.53	107.785
76.1	0.02679	76.1	-0.89608	29.83	-1.8945										3049.46	101.46	3049.46	107.78
76.15	0.05357	76.15	-0.92261	29.845	-1.90015										3051.39	101.444	3051.39	107.764
76.2	0.0625	76.2	-0.8518	29.86	-1.92703										3053.32	101.383	3053.32	107.79
76.25	0.00893	76.25	-0.90488	29.875	-1.90157										3055.24	101.318	3055.24	107.79
76.3	0.03571	76.3	-0.88717	29.89	-1.90581										3057.17	101.265	3057.17	107.747
76.35	0.0625	76.35	-0.90485	29.905	-1.90864										3059.1	101.239	3059.1	107.744
76.4	0.00893	76.4	-0.92253	29.92	-1.88742										3061.03	101.195	3061.03	107.705
76.45	0.01786	76.45	-0.94906	29.935	-1.94117										3062.96	101.146	3062.96	107.705
76.5	0.04464	76.5	-0.91365	29.95	-1.92986										3064.89	101.085	3064.89	107.761
76.55	0.03571	76.55	-0.91363	29.965	-1.89167										3066.82	101.038	3066.82	107.834
76.6	0.03571	76.6	-0.90477	29.98	-1.93834										3068.75	100.992	3068.75	107.883
76.65	0.01786	76.65	-0.949	29.995	-1.94966										3070.68	100.996	3070.68	107.883
76.7	0.0625	76.7	-0.94898	30.01	-1.89167										3072.6	100.975	3072.6	107.846
76.75	0.04464	76.75	-0.94897	30.025	-1.92703										3074.53	100.94	3074.53	107.856
76.8	0.03571	76.8	-0.94895	30.04	-1.91996										3076.46	100.91	3076.46	107.849
76.85	0.02679	76.85	-0.90468	30.055	-1.91005										3078.39	100.884	3078.39	107.87
76.9	0.09821	76.9	-0.86042	30.07	-1.90723										3080.32	100.816	3080.32	107.898
76.95	0.08036	76.95	-0.8781	30.085	-1.90723										3082.25	100.761	3082.25	107.877
77	0.02679	77	-0.94888	30.1	-1.97512										3084.18	100.789	3084.18	107.844
77.05	0.02679	77.05	-0.95772	30.115	-1.9143										3086.11	100.873	3086.11	107.874
77.1	0.03571	77.1	-0.93115	30.13	-1.93976										3088.03	100.885	3088.03	107.896
77.15	0.02679	77.15	-0.93113	30.145	-1.97229										3089.96	100.89	3089.96	107.843
77.2	0.03571	77.2	-0.91342	30.16	-1.96522										3091.89	100.903	3091.89	107.814
77.25	0.02679	77.25	-0.9488	30.175	-1.91571										3093.82	100.932	3093.82	107.813
77.3	0.04464	77.3	-0.93109	30.19	-1.91713										3095.75	100.923	3095.75	107.81
77.35	0.00893	77.35	-0.92222	30.205	-1.91571										3097.68	100.923	3097.68	107.826
77.4	0.04464	77.4	-0.93105	30.22	-1.91713										3099.61	100.907	3099.61	107.843
77.45	0.03571	77.45	-0.92219	30.235	-1.90157										3101.54	100.931	3101.54	107.938
77.5	0.05357	77.5	-0.89562	30.25	-1.8846										3103.46	100.99	3103.46	108.012
77.55	0.04464	77.55	-0.93985	30.265	-1.92703										3105.39	101.016	3105.39	108.013
77.6	0.04464	77.6	-0.88674	30.28	-1.96239										3107.32	101.019	3107.32	107.935
77.65	0.03571	77.65	-0.92212	30.295	-1.93127										3109.25	101.052	3109.25	107.879
77.7	0.03571	77.7	-0.9752	30.31	-1.9341										3111.18	101.094	3111.18	107.876
77.75	0.02679	77.75	-0.91324	30.325	-1.96663										3113.11	101.122	3113.11	107.843
77.8	0.05357	77.8	-0.90437	30.34	-1.98361										3115.04	101.081	3115.04	107.851
77.85	0.04464	77.85	-0.92206	30.355	-2.00765										3116.97	101.05	3116.97	107.886
77.9	0.01786	77.9	-0.94859	30.37	-1.97088										3118.9	101.035	3118.9	107.852
77.95	0.03571	77.95	-0.83353	30.385	-1.91288										3120.82	101.036	3120.82	107.861
78	0.03571	78	-0.92201	30.4	-1.87328										3122.75	101.032	3122.75	107.95
78.05	0.03571	78.05	-0.90429	30.415	-1.944										3124.68	101.061	3124.68	107.991
78.1	0.03571	78.1	-0.92197	30.43	-1.95532										3126.61	101.045	3126.61	108.002
78.15	0.03571	78.15	-0.91311	30.445	-1.89732										3128.54	101.023	3128.54	107.959
78.2	0.0625	78.2	-0.87769	30.46	-1.944										3130.47	101.016	3130.47	107.892
78.25	0.04464	78.25	-0.93962	30.475	-1.9737										3132.4	100.977	3132.4	107.88
78.3	0.02679	78.3	-0.91306	30.49	-1.90157										3134.33	100.936	3134.33	107.896
78.35	0.14286	78.35	-0.94844	30.505	-1.92986										3136.25	100.941	3136.25	107.933
78.4	0.03571	78.4	-0.90418	30.52	-1.9143										3138.18	100.891	3138.18	107.92
78.45	0.02679	78.45	-0.95726	30.535	-2.01048										3140.11	100.841	3140.11	107.947
78.5	0.00893	78.5	-0.93954	30.55	-1.96522										3142.04	100.823	3142.04	107.979
78.55	0.01786	78.55	-0.94837	30.565	-1.91005										3143.97	100.826	3143.97	107.982
78.6	0.01786	78.6	-0.87756	30.58	-1.96805										3145.9	100.804	3145.9	107.981
78.65	0.03571	78.65	-0.87754	30.595	-1.95532										3147.83	100.77	3147.83	107.958
78.7	0.03571	78.7	-0.85098	30.61	-1.92986										3149.76	100.699	3149.76	107.862
78.75	0.00893	78.75	-0.94831	30.625	-1.89874										3151.69	100.654	3151.69	107.828
78.8	0.05357	78.8	-0.86865	30.64	-1.93551										3153.61	100.631	3153.61	107.847
78.85	0.01786	78.85	-0.97482	30.655	-1.94824										3155.54	100.635	3155.54	107.836
78.9	0	78.9	-0.88631	30.67	-1.93269										3157.47	100.617	3157.47	107.858
78.95	0.02679	78.95	-0.93054	30.685	-1.94683										3159.4	100.594	3159.4	107.917
79	0.03571	79	-0.95708	30.7	-2.01897										3161.33	100.563	3161.33	107.916
79.05	0.07143	79.05	-0.91281	30.715	-1.94824										3163.26	100.579	3163.26	107.882
79.1	0.05357	79.1	-0.9128	30.73	-1.93693										3165.19	100.577	3165.19	107.893
79.15	0.04464	79.15	-0.97473	30.745	-1.9539										3167.12	100.583	3167.12	107.91
79.2	0.01786	79.2	-0.94816	30.76	-1.9638										3169.04	100.6	3169.04	107.859
79.25	0.02679	79.25	-0.94814	30.775	-1.96946										3170.97	100.578	3170.97	107.851
79.3	0.05357	79.3	-0.90388	30.79	-1.91288										3172.9	100.567	3172.9	107.847
79.35	0.03571	79.35	-0.93041	30.805	-1.93693										3174.83	100.603	3174.83	107.85
79.4	0.03571	79.4	-0.9127	30.82	-1.97229										3176.76	100.578	3176.76	107.832
79.45	0.02679	79.45	-0.95693	30.835	-1.91996										3178.69	100.513	3178.69	107.813
79.5	0.00893	79.5	-0.95691	30.85	-1.92278										3180.62	100.546	3180.62	107.827
79.55	0.03571	79.55	-0.94805	30.865	-1.97088										3182.55	100.605	3182.55	107.844
79.6	0.03571	79.6	-0.92148	30.88	-1.96805										3184.48	100.632	3184.48	107.829
79.65	0.04464	79.65	-0.93031	30.895	-1.91005										3186.4	100.64	3186.4	107.843
79.7	0.08929	79.7	-0.948	30.91	-1.89591										3188.33	100.645	3188.33	107.807
79.75	0.00893	79.75	-0.92143	30.925	-1.88742										3190.26	100.704	3190.26	107.749
79.8	0.00893	79.8	-0.94796	30.94	-1.944										3192.19	100.744	3192.19	107.701
79.85	0.0625	79.85	-0.9214	30.955	-1.94117										3194.12	100.76	3194.12	107.706
79.9	0.02679	79.9	-0.92138	30.97	-1.94824										3196.05	100.768	3196.05	107.696
79.95	0.01786	79.95	-0.93022	30.985	-1.93834										3197.98	100.815	3197.98	107.696
80	0.08036	80	-0.9302	31	-1.90864										3199.91	100.867	3199.91	107.758
				31.015	-1.91005										3201.83	100.91	3201.83	107.765
				31.03	-1.92986										3203.76	100.967	3203.76	107.677
				31.045	-1.94824										3205.69	101.034	3205.69	107.639
				31.06	-1.94259										3207.62	101.047	3207.62	107.684
				31.075	-1.92986										3209.55	101.065	3209.55	107.728
				31.09	-1.95815										3211.48	101.118	3211.48	107.684
				31.105	-1.88742										3213.41	101.2	3213.41	107.67
				31.12	-1.92561										3215.34	101.281	3215.34	107.721
				31.135	-1.98926										3217.27	101.284	3217.27	107.774
				31.15	-1.92703										3219.19	101.242	3219.19	107.805
				31.165	-1.97936										3221.12	101.319	3221.12	107.853
				31.18	-2.00906										3223.05	101.403	3223.05	107.821
				31.195	-1.95249										3224.98	101.432	3224.98	107.821
				31.21	-1.95956										3226.91	101.421	3226.91	107.889
				31.225	-1.98502										3228.84	101.437	3228.84	107.894
				31.24	-1.95107										3230.77	101.443	3230.77	107.861
				31.255	-1.96239										3232.7	101.417	3232.7	107.891
				31.27	-1.97936										3234.62	101.406	3234.62	107.938
				31.285	-1.96239										3236.55	101.402	3236.55	107.972
				31.3	-1.99492										3238.48	101.391	3238.48	107.95
				31.315	-1.93551										3240.41	101.405	3240.41	107.957
				31.33	-1.9638										3242.34	101.421	3242.34	107.947
				31.345	-1.95532										3244.27	101.373	3244.27	107.986
				31.36	-1.92703										3246.2	101.339	3246.2	108.027
				31.375	-1.97936										3248.13	101.409	3248.13	108.062
				31.39	-2.00906										3250.05	101.428	3250.05	108.072
				31.405	-1.95249										3251.98	101.431	3251.98	108.026
				31.42	-1.95956										3253.91	101.416	3253.91	108.007
				31.435	-1.98502										3255.84	101.462	3255.84	108.124
				31.45	-1.95107										3257.77	101.489	3257.77	108.239
				31.465	-1.96239										3259.7	101.514	3259.7	108.211
				31.48	-1.97936										3261.63	101.575	3261.63	108.135
				31.495	-1.96239										3263.56	101.648	3263.56	108.143
				31.51	-1.99492										3265.49	101.679	3265.49	108.185
				31.525	-1.93551										3267.41	101.725	3267.41	108.272
				31.54	-1.9638										3269.34	101.714	3269.34	108.244
				31.555	-1.95532										3271.27	101.708	3271.27	108.206
				31.57	-1.92703										3273.2	101.701	3273.2	108.181
				31.585	-1.97936										3275.13	101.719	3275.13	108.24
				31.6	-2.00906										3277.06	101.754	3277.06	108.318
				31.615	-1.95249										3278.99	101.761	3278.99	108.341
				31.63	-1.95956										3280.92	101.781	3280.92	108.268
				31.645	-1.98502										3282.84	101.842	3282.84	108.273
				31.66	-1.95107										3284.77	101.885	3284.77	108.307
				31.675	-1.96239										3286.7	101.927	3286.7	108.393
				31.69	-1.97936										3288.63	101.97	3288.63	108.455
				31.705	-1.96239										3290.56	102.031	3290.56	108.502
				31.72	-1.99492										3292.49	102.019	3292.49	108.474
				31.735	-1.93551										3294.42	102.066	3294.42	108.476
				31.75	-1.9638										3296.35	102.148	3296.35	108.506
				31.765	-1.95532										3298.28	102.284	3298.28	108.55
				31.78	-1.92703										3300.2	102.403	3300.2	108.552
				31.795	-1.97936										3302.13	102.477	3302.13	108.562
				31.81	-2.00906										3304.06	102.535	3304.06	108.499
				31.825	-1.95249										3305.99	102.65	3305.99	108.478
				31.84	-1.95956										3307.92	102.726	3307.92	108.532
				31.855	-1.98502										3309.85	102.774	3309.85	108.645
				31.87	-1.95107										3311.78	102.862	3311.78	108.635
				31.885	-1.96239										3313.71	102.99	3313.71	108.636
				31.9	-1.97936										3315.63	103.115	3315.63	108.63
				31.915	-1.96239										3317.56	103.179	3317.56	108.659
				31.93	-1.99492										3319.49	103.252	3319.49	108.705
				31.945	-1.93551										3321.42	103.35	3321.42	108.783
				31.96	-1.9638										3323.35	103.426	3323.35	108.78
				31.975	-1.95532										3325.28	103.473	3325.28	108.747
				31.99	-1.92703										3327.21	103.578	3327.21	108.791
				32.005	-1.97936										3329.14	103.699	3329.14	108.849
				32.02	-2.00906										3331.07	103.785	3331.07	108.799
				32.035	-1.95249										3332.99	103.858	3332.99	108.749
				32.05	-1.95956										3334.92	103.893	3334.92	108.694
				32.065	-1.98502										3336.85	103.969	3336.85	108.716
				32.08	-1.95107										3338.78	104.032	3338.78	108.78
				32.095	-1.96239										3340.71	104.076	3340.71	108.825
				32.11	-1.97936										3342.64	104.131	3342.64	108.763
				32.125	-1.96239										3344.57	104.197	3344.57	108.73
				32.14	-1.99492										3346.5	104.238	3346.5	108.756
				32.155	-1.93551										3348.42	104.277	3348.42	108.828
				32.17	-1.9638										3350.35	104.344	3350.35	108.872
				32.185	-1.95532										3352.28	104.424	3352.28	108.93
				32.2	-1.99068										3354.21	104.461	3354.21	108.913
				32.215	-1.92844										3356.14	104.535	3356.14	108.912
				32.23	-1.91996										3358.07	104.592	3358.07	108.926
				32.245	-1.93269										3360	104.67	3360	108.951
				32.26	-1.93976										3361.93	104.749	3361.93	108.875
				32.275	-1.98785										3363.86	104.796	3363.86	108.898
				32.29	-1.95107										3365.78	104.822	3365.78	108.965
				32.305	-1.95956										3367.71	104.88	3367.71	109.014
				32.32	-1.98785										3369.64	104.879	3369.64	109.019
				32.335	-1.98361										3371.57	104.95	3371.57	109.066
				32.35	-1.96946										3373.5	105.026	3373.5	109.123
				32.365	-1.95673										3375.43	105.095	3375.43	109.199
				32.38	-1.97088										3377.36	105.146	3377.36	109.131
				32.395	-1.97229										3379.29	105.22	3379.29	109.111
				32.41	-1.93693										3381.21	105.23	3381.21	109.147
				32.425	-1.96946										3383.14	105.248	3383.14	109.13
				32.44	-1.96097										3385.07	105.292	3385.07	109.231
				32.455	-1.95532										3387	105.347	3387	109.352
				32.47	-1.88884										3388.93	105.406	3388.93	109.296
				32.485	-1.97229										3390.86	105.411	3390.86	109.197
				32.5	-1.93976										3392.79	105.389	3392.79	109.147
				32.515	-1.96663										3394.72	105.481	3394.72	109.19
				32.53	-1.95532										3396.64	105.528	3396.64	109.207
				32.545	-2.01189										3398.57	105.602	3398.57	109.312
				32.56	-1.97936										3400.5	105.691	3400.5	109.369
				32.575	-1.95815										3402.43	105.684	3402.43	109.407
				32.59	-2.01189										3404.36	105.66	3404.36	109.328
				32.605	-2.01472										3406.29	105.734	3406.29	109.325
				32.62	-1.99633										3408.22	105.795	3408.22	109.409
				32.635	-1.97512										3410.15	105.833	3410.15	109.456
				32.65	-1.98078										3412.08	105.823	3412.08	109.367
				32.665	-1.96522										3414	105.884	3414	109.356
				32.68	-1.98361										3415.93	105.964	3415.93	109.378
				32.695	-2.00624										3417.86	106.035	3417.86	109.373
				32.71	-1.98502										3419.79	105.986	3419.79	109.371
				32.725	-2.00624										3421.72	105.975	3421.72	109.442
				32.74	-1.98926										3423.65	106.049	3423.65	109.555
				32.755	-1.94542										3425.58	106.071	3425.58	109.575
				32.77	-1.98219										3427.51	106.096	3427.51	109.463
				32.785	-2.01048										3429.43	106.15	3429.43	109.404
				32.8	-1.97653										3431.36	106.137	3431.36	109.39
				32.815	-1.9638										3433.29	106.172	3433.29	109.457
				32.83	-1.97653										3435.22	106.219	3435.22	109.514
				32.845	-1.96522										3437.15	106.191	3437.15	109.521
				32.86	-1.9638										3439.08	106.201	3439.08	109.349
				32.875	-1.95956										3441.01	106.254	3441.01	109.279
				32.89	-1.95249										3442.94	106.27	3442.94	109.353
				32.905	-1.94542										3444.87	106.328	3444.87	109.401
				32.92	-1.97229										3446.79	106.194	3446.79	109.476
				32.935	-1.99916										3448.72	106.245	3448.72	109.765
				32.95	-1.96522										3450.65	106.352	3450.65	109.765
				32.965	-1.95249										3452.58	106.332	3452.58	109.686
				32.98	-1.95815										3454.51	106.319	3454.51	109.617
				32.995	-1.98502										3456.44	106.334	3456.44	109.511
				33.01	-1.99492										3458.37	106.386	3458.37	109.405
				33.025	-2.01755										3460.3	106.42	3460.3	109.478
				33.04	-1.98502										3462.22	106.374	3462.22	109.558
				33.055	-2.00765										3464.15	106.424	3464.15	109.643
				33.07	-1.94259										3466.08	106.421	3466.08	109.748
				33.085	-1.94117										3468.01	106.37	3468.01	109.804
				33.1	-1.97795										3469.94	106.332	3469.94	109.751
				33.115	-1.96946										3471.87	106.349	3471.87	109.666
				33.13	-1.99492										3473.8	106.35	3473.8	109.558
				33.145	-1.98361										3475.73	106.394	3475.73	109.619
				33.16	-1.95532										3477.66	106.457	3477.66	109.593
				33.175	-1.94259										3479.58	106.429	3479.58	109.513
				33.19	-1.96946										3481.51	106.364	3481.51	109.514
				33.205	-2.03452										3483.44	106.428	3483.44	109.695
				33.22	-1.96097										3485.37	106.504	3485.37	109.761
				33.235	-1.99775										3487.3	106.441	3487.3	109.737
				33.25	-1.97936										3489.23	106.396	3489.23	109.717
				33.265	-2.02887										3491.16	106.508	3491.16	109.763
				33.28	-1.96097										3493.09	106.547	3493.09	109.706
				33.295	-1.944										3495.01	106.492	3495.01	109.644
				33.31	-1.99068										3496.94	106.492	3496.94	109.571
				33.325	-2.00199										3498.87	106.649	3498.87	109.451
				33.34	-1.99068										3500.8	106.587	3500.8	109.332
				33.355	-2.00199										3502.73	106.346	3502.73	109.441
				33.37	-2.00482										3504.66	106.413	3504.66	109.7
				33.385	-2.00765										3506.59	106.712	3506.59	109.82
				33.4	-1.99775										3508.52	106.6	3508.52	109.816
				33.415	-1.93693										3510.45	106.445	3510.45	110.063
				33.43	-2.00624										3512.37	106.559	3512.37	110.195
				33.445	-2.05008										3514.3	106.73	3514.3	110.088
				33.46	-2.03452										3516.23	106.77	3516.23	109.852
				33.475	-2.00482										3518.16	106.774	3518.16	109.553
				33.49	-1.9638										3520.09	106.903	3520.09	109.24
				33.505	-1.95673										3522.02	106.867	3522.02	109.117
				33.52	-2.00199										3523.95	106.735	3523.95	109.311
				33.535	-1.98643										3525.88	106.738	3525.88	109.712
				33.55	-1.98361										3527.8	106.613	3527.8	110.074
				33.565	-1.96946										3529.73	106.728	3529.73	110.372
				33.58	-1.99916										3531.66	106.936	3531.66	110.401
				33.595	-1.94542										3533.59	107.085	3533.59	110.298
				33.61	-1.98502										3535.52	106.936	3535.52	110.049
				33.625	-1.97936										3537.45	106.965	3537.45	110.008
				33.64	-1.95673										3539.38	107.17	3539.38	109.781
				33.655	-1.9638										3541.31	107.324	3541.31	109.312
				33.67	-1.94966										3543.23	107.267	3543.23	108.975
				33.685	-1.9539										3545.16	106.947	3545.16	109.318
				33.7	-2.00765										3547.09	106.905	3547.09	109.983
				33.715	-2.02887										3549.02	107.216	3549.02	110.423
				33.73	-1.96663										3550.95	107.159	3550.95	110.37
				33.745	-1.9737										3552.88	106.997	3552.88	110.333
				33.76	-2.01472										3554.81	107.226	3554.81	110.196
				33.775	-1.98926										3556.74	107.307	3556.74	109.962
				33.79	-1.95956										3558.67	107.264	3558.67	109.497
				33.805	-1.92703										3560.59	107.377	3560.59	108.798
				33.82	-1.97936										3562.52	107.751	3562.52	108.245
				33.835	-2.00906										3564.45	107.834	3564.45	108.33
				33.85	-1.95249										3566.38	106.835	3566.38	109.493
				33.865	-1.95956										3568.31	106.6	3568.31	111.094
				33.88	-1.98502										3570.24	107.252	3570.24	111.386
				33.895	-1.95107										3572.17	107.524	3572.17	111.032
				33.91	-1.96239										3574.1	107.486	3574.1	110.408
				33.925	-1.97936										3576.02	107.5	3576.02	110.21
				33.94	-1.96239										3577.95	107.503	3577.95	110.2
				33.955	-1.99492										3579.88	107.558	3579.88	109.911
				33.97	-1.93551										3581.81	107.839	3581.81	109.101
				33.985	-1.9638										3583.74	108.166	3583.74	108.426
				34	-1.95532										3585.67	107.826	3585.67	108.472
				34.015	-1.98926										3587.6	106.888	3587.6	109.623
				34.03	-1.98643										3589.53	107.294	3589.53	110.572
				34.045	-1.98785										3591.46	107.971	3591.46	110.483
				34.06	-1.97795										3593.38	107.87	3593.38	110.14
				34.075	-1.94542										3595.31	107.6	3595.31	110.01
				34.09	-1.95532										3597.24	107.692	3597.24	110.233
				34.105	-2.01755										3599.17	107.612	3599.17	110.42
				34.12	-1.99351										3601.1	107.457	3601.1	110.172
				34.135	-2.00765										3603.03	107.829	3603.03	109.568
				34.15	-1.96522										3604.96	108.162	3604.96	108.953
				34.165	-1.94683										3606.89	107.828	3606.89	108.574
				34.18	-1.91571										3608.81	107.432	3608.81	108.927
				34.195	-1.94259										3610.74	107.773	3610.74	109.539
				34.21	-1.94542										3612.67	107.534	3612.67	109.485
				34.225	-1.94542										3614.6	107.674	3614.6	109.544
				34.24	-1.94259										3616.53	108.005	3616.53	109.716
				34.255	-1.99068										3618.46	107.23	3618.46	110.392
				34.27	-1.92844										3620.39	106.988	3620.39	110.858
				34.285	-1.91996										3622.32	107.768	3622.32	110.199
				34.3	-1.93269										3624.25	108.348	3624.25	108.982
				34.315	-1.93976										3626.17	108.562	3626.17	108.385
				34.33	-1.98785										3628.1	107.192	3628.1	109.34
				34.345	-1.95107										3630.03	106.603	3630.03	111.896
				34.36	-1.95956										3631.96	107.507	3631.96	112.403
				34.375	-1.98785										3633.89	107.51	3633.89	112.152
				34.39	-1.98361										3635.82	107.698	3635.82	111.385
				34.405	-1.96946										3637.75	107.771	3637.75	110.523
				34.42	-1.95673										3639.68	107.775	3639.68	109.929
				34.435	-1.97088										3641.6	107.841	3641.6	108.915
				34.45	-1.97229										3643.53	108.335	3643.53	107.734
				34.465	-1.93693										3645.46	108.744	3645.46	106.566
				34.48	-1.96946										3647.39	107.852	3647.39	107.265
				34.495	-1.96097										3649.32	106.549	3649.32	110.602
				34.51	-1.95532										3651.25	106.769	3651.25	112.47
				34.525	-1.88884										3653.18	108.075	3653.18	112.436
				34.54	-1.97229										3655.11	107.914	3655.11	111.987
				34.555	-1.93976										3657.04	107.349	3657.04	112.103
				34.57	-1.96663										3658.96	107.706	3658.96	111.828
				34.585	-1.95532										3660.89	107.867	3660.89	111.284
				34.6	-2.01189										3662.82	108.011	3662.82	110.087
				34.615	-1.97936										3664.75	108.341	3664.75	108.629
				34.63	-1.95815										3666.68	108.73	3666.68	107.692
				34.645	-2.01189										3668.61	108.105	3668.61	107.107
				34.66	-2.01472										3670.54	107.413	3670.54	107.697
				34.675	-1.99633										3672.47	108.782	3672.47	109.12
				34.69	-1.97512										3674.39	108.107	3674.39	110.305
				34.705	-1.98078										3676.32	106.741	3676.32	112.628
				34.72	-1.96522										3678.25	107.455	3678.25	112.803
				34.735	-1.98361										3680.18	107.696	3680.18	112.417
				34.75	-2.00624										3682.11	108.199	3682.11	111.051
				34.765	-1.98502										3684.04	108.685	3684.04	109.453
				34.78	-2.00624										3685.97	109.02	3685.97	108.559
				34.795	-1.98926										3687.9	108.26	3687.9	109.089
				34.81	-1.94542										3689.83	107.364	3689.83	111.454
				34.825	-1.98219										3691.75	107.514	3691.75	112.731
				34.84	-2.01048										3693.68	108.126	3693.68	112.489
				34.855	-1.97653										3695.61	108.322	3695.61	111.414
				34.87	-1.9638										3697.54	108.481	3697.54	110.562
				34.885	-1.97653										3699.47	108.614	3699.47	110.229
				34.9	-1.96522										3701.4	107.994	3701.4	110.401
				34.915	-1.9638										3703.33	108.103	3703.33	110.465
				34.93	-1.95956										3705.26	108.784	3705.26	109.741
				34.945	-1.95249										3707.18	109.192	3707.18	108.904
				34.96	-1.94542										3709.11	108.847	3709.11	108.88
				34.975	-1.97229										3711.04	107.677	3711.04	110.631
				34.99	-1.99916										3712.97	107.591	3712.97	112.181
				35.005	-1.96522										3714.9	108.512	3714.9	112
				35.02	-1.95249										3716.83	108.933	3716.83	110.915
				35.035	-1.95815										3718.76	108.904	3718.76	109.939
				35.05	-1.98502										3720.69	108.854	3720.69	109.436
				35.065	-1.99492										3722.61	108.571	3722.61	109.677
				35.08	-2.01755										3724.54	108.437	3724.54	109.977
				35.095	-1.98502										3726.47	108.275	3726.47	109.718
				35.11	-2.00765										3728.4	109.099	3728.4	109.146
				35.125	-1.94259										3730.33	109.729	3730.33	107.953
				35.14	-1.94117										3732.26	109.353	3732.26	107.454
				35.155	-1.97795										3734.19	108.45	3734.19	108.586
				35.17	-1.96946										3736.12	107.417	3736.12	110.491
				35.185	-1.99492										3738.05	108.292	3738.05	110.668
				35.2	-1.98361										3739.97	109.153	3739.97	109.419
				35.215	-1.95532										3741.9	109.734	3741.9	108.499
				35.23	-1.94259										3743.83	108.426	3743.83	107.865
				35.245	-1.96946										3745.76	108.424	3745.76	109.148
				35.26	-2.03452										3747.69	109.487	3747.69	109.68
				35.275	-1.96097										3749.62	108.54	3749.62	111.14
				35.29	-1.99775										3751.55	107.647	3751.55	112.571
				35.305	-1.97936										3753.48	108.376	3753.48	112.946
				35.32	-2.02887										3755.4	109.24	3755.4	112.444
				35.335	-1.96097										3757.33	109.068	3757.33	112.035
				35.35	-1.944										3759.26	108.571	3759.26	111.757
				35.365	-1.99068										3761.19	108.902	3761.19	111.656
				35.38	-2.00199										3763.12	109.595	3763.12	111.149
				35.395	-1.99068										3765.05	109.292	3765.05	110.719
				35.41	-2.00199										3766.98	109.404	3766.98	111.028
				35.425	-2.00482										3768.91	109.017	3768.91	111.567
				35.44	-2.00765										3770.84	108.596	3770.84	112.236
				35.455	-1.99775										3772.76	109.129	3772.76	111.99
				35.47	-1.93693										3774.69	109.489	3774.69	111.361
				35.485	-2.00624										3776.62	109.681	3776.62	110.95
				35.5	-2.05008										3778.55	109.186	3778.55	111.009
				35.515	-2.03452										3780.48	108.947	3780.48	111.731
				35.53	-2.00482										3782.41	109.282	3782.41	111.852
				35.545	-1.9638										3784.34	109.031	3784.34	111.876
				35.56	-1.95673										3786.27	108.977	3786.27	111.923
				35.575	-2.00199										3788.19	109.138	3788.19	111.631
				35.59	-1.98643										3790.12	109.246	3790.12	111.057
				35.605	-1.98361										3792.05	109.41	3792.05	110.289
				35.62	-1.96946										3793.98	109.625	3793.98	109.503
				35.635	-1.99916										3795.91	109.234	3795.91	108.678
				35.65	-1.94542										3797.84	109.498	3797.84	108.829
				35.665	-1.98502										3799.77	109.611	3799.77	109.476
				35.68	-1.97936										--	108.267	--	3801.7
				35.695	-1.95673										--	109.047	--	3803.63
				35.71	-1.9638										--	109.124	--	3805.55
				35.725	-1.94966										--	108.303	--	3807.48
				35.74	-1.9539										--	108.973	--	3809.41
				35.755	-2.00765										--	109.47	--	3811.34
				35.77	-2.02887										--	109.881	--	3813.27
				35.785	-1.96663										--	109.272	--	3815.2
				35.8	-1.9737										--	109.26	--	3817.13
				35.815	-2.01472										--	109.699	--	3819.06
				35.83	-1.98926										--	108.104	--	3820.98
				35.845	-1.95956										--	108.52	--	3822.91
				35.86	-1.92703										--	109.18	--	3824.84
				35.875	-1.97936										--	108.94	--	3826.77
				35.89	-2.00906										--	109.394	--	3828.7
				35.905	-1.95249										--	109.525	--	3830.63
				35.92	-1.95956										--	109.467	--	3832.56
				35.935	-1.98502										--	109.768	--	3834.49
				35.95	-1.95107										--	109.598	--	3836.42
				35.965	-1.96239										--	108.939	--	3838.34
				35.98	-1.97936										--	108.823	--	3840.27
				35.995	-1.96239										--	108.914	--	3842.2
				36.01	-1.99492										--	108.923	--	3844.13
				36.025	-1.93551										--	109.6	--	3846.06
				36.04	-1.9638										--	110.294	--	3847.99
				36.055	-1.95532										--	110.836	--	3849.92
				36.07	-1.98926										--	109.928	--	3851.85
				36.085	-1.98643										--	107.82	--	3853.77
				36.1	-1.98785										--	108.64	--	3855.7
				36.115	-1.97795										--	109.558	--	3857.63
				36.13	-1.94542										--	110.16	--	3859.56
				36.145	-1.95532										--	110.079	--	3861.49
				36.16	-2.01755										--	109.591	--	3863.42
				36.175	-1.99351										--	109.526	--	3865.35
				36.19	-2.00765										--	110.477	--	3867.28
				36.205	-1.96522										--	109.651	--	3869.2
				36.22	-1.94683										--	109.375	--	3871.13
				36.235	-1.92703										--	109.652	--	3873.06
				36.25	-1.97936										--	109.568	--	3874.99
				36.265	-2.00906										--	110.556	--	3876.92
				36.28	-1.95249										--	110.492	--	3878.85
				36.295	-1.95956										--	109.763	--	3880.78
				36.31	-1.98502										--	110.29	--	3882.71
				36.325	-1.95107										--	109.942	--	3884.64
				36.34	-1.96239										--	109.685	--	3886.56
				36.355	-1.97936										--	110.615	--	3888.49
				36.37	-1.96239										--	110.102	--	3890.42
				36.385	-1.99492										--	109.661	--	3892.35
				36.4	-1.93551										--	110.327	--	3894.28
				36.415	-1.9638										--	110.939	--	3896.21
				36.43	-1.95532										--	110.776	--	3898.14
				36.445	-1.96239										--	110.418	--	3900.07
				36.46	-1.97936										--	110.223	--	3901.99
				36.475	-1.96239										--	109.564	--	3903.92
				36.49	-1.99492										--	109.619	--	3905.85
				36.505	-1.93551										--	110.204	--	3907.78
				36.52	-1.9638										--	110.464	--	3909.71
				36.535	-1.95532										--	110.564	--	3911.64
				36.55	-1.98361										--	110.788	--	3913.57
				36.565	-2.00341										--	110.584	--	3915.5
				36.58	-1.99916										--	110.143	--	3917.43
				36.595	-1.98502										--	110.184	--	3919.35
				36.61	-1.96097										--	110.455	--	3921.28
				36.625	-1.99068										--	110.404	--	3923.21
				36.64	-1.96946										--	110.154	--	3925.14
				36.655	-2.00482										--	110.626	--	3927.07
				36.67	-2.00765										--	110.71	--	3929
				36.685	-2.01189										--	110.366	--	3930.93
				36.7	-2.00482										--	110.043	--	3932.86
				36.715	-2.04018										--	110.32	--	3934.78
				36.73	-1.98078										--	110.434	--	3936.71
				36.745	-2.01755										--	110.543	--	3938.64
				36.76	-2.01755										--	110.628	--	3940.57
				36.775	-2.02462										--	110.291	--	3942.5
				36.79	-2.02604										--	110.392	--	3944.43
				36.805	-2.01755										--	110.562	--	3946.36
				36.82	-2.01331										--	110.225	--	3948.29
				36.835	-2.02745										--	110.191	--	3950.22
				36.85	-1.99916										--	110.368	--	3952.14
				36.865	-1.98502										--	110.465	--	3954.07
				36.88	-2.00199										--	110.37	--	3956
				36.895	-2.03877										--	110.407	--	3957.93
				36.91	-2.04584										--	110.438	--	3959.86
				36.925	-2.00199										--	110.329	--	3961.79
				36.94	-1.99633										--	110.35	--	3963.72
				36.955	-2.02462										--	110.478	--	3965.65
				36.97	-2.01331										--	110.442	--	3967.57
				36.985	-2.03594										--	110.425	--	3969.5
				37	-2.04584										--	110.463	--	3971.43
				37.015	-1.99633										--	110.456	--	3973.36
				37.03	-2.05008										--	110.395	--	3975.29
				37.045	-2.07837										--	110.402	--	3977.22
				37.06	-2.00765										--	110.416	--	3979.15
				37.075	-2.03594										--	110.493	--	3981.08
				37.09	-2.06564										--	110.57	--	3983.01
				37.105	-2.03311										--	110.649	--	3984.93
				37.12	-2.01897										--	110.69	--	3986.86
				37.135	-2.0416										--	110.703	--	3988.79
				37.15	-2.03735										--	110.651	--	3990.72
				37.165	-2.01614										--	110.701	--	3992.65
				37.18	-2.05998										--	110.723	--	3994.58
				37.195	-2.08261										--	110.819	--	3996.51
				37.21	-2.01331										--	110.861	--	3998.44
				37.225	-2.02887										--	110.87	--	4000.36
				37.24	-2.03877
				37.255	-2.02887
				37.27	-2.00058
				37.285	-2.01614
				37.3	-2.00624
				37.315	-2.02462
				37.33	-2.01189
				37.345	-1.97653
				37.36	-1.96097
				37.375	-1.98785
				37.39	-1.98785
				37.405	-2.04584
				37.42	-2.01897
				37.435	-2.06564
				37.45	-2.02038
				37.465	-1.99633
				37.48	-2.00341
				37.495	-2.0317
				37.51	-2.03594
				37.525	-2.05291
				37.54	-2.02745
				37.555	-2.03594
				37.57	-2.05574
				37.585	-2.05008
				37.6	-2.02462
				37.615	-2.04867
				37.63	-2.06423
				37.645	-2.10807
				37.66	-2.01331
				37.675	-2.04018
				37.69	-2.01331
				37.705	-2.05716
				37.72	-2.02887
				37.735	-2.01614
				37.75	-1.99775
				37.765	-2.0317
				37.78	-2.06706
				37.795	-2.01614
				37.81	-2.0614
				37.825	-2.03735
				37.84	-2.01189
				37.855	-2.01189
				37.87	-1.98785
				37.885	-2.00199
				37.9	-2.03735
				37.915	-2.04018
				37.93	-2.06423
				37.945	-1.99351
				37.96	-2.04584
				37.975	-2.06706
				37.99	-2.07271
				38.005	-2.02745
				38.02	-2.01472
				38.035	-2.04443
				38.05	-2.01897
				38.065	-2.03594
				38.08	-2.02745
				38.095	-2.07696
				38.11	-2.05998
				38.125	-2.05574
				38.14	-2.02604
				38.155	-2.03028
				38.17	-2.0317
				38.185	-2.08969
				38.2	-2.09959
				38.215	-2.02462
				38.23	-2.02179
				38.245	-2.03452
				38.26	-2.08827
				38.275	-2.05291
				38.29	-2.05998
				38.305	-2.07696
				38.32	-2.10666
				38.335	-2.02321
				38.35	-2.05291
				38.365	-2.01331
				38.38	-1.98078
				38.395	-2.02604
				38.41	-1.97653
				38.425	-2.01897
				38.44	-2.05716
				38.455	-2.06706
				38.47	-2.05008
				38.485	-2.01472
				38.5	-2.04443
				38.515	-2.07413
				38.53	-2.04018
				38.545	-2.06847
				38.56	-2.06423
				38.575	-2.0614
				38.59	-2.02604
				38.605	-1.99209
				38.62	-2.04584
				38.635	-2.07979
				38.65	-2.06281
				38.665	-2.08544
				38.68	-2.03452
				38.695	-2.03311
				38.71	-1.99351
				38.725	-2.04584
				38.74	-2.02321
				38.755	-2.05857
				38.77	-2.0614
				38.785	-2.0614
				38.8	-2.06423
				38.815	-2.07979
				38.83	-2.03877
				38.845	-2.05998
				38.86	-2.0713
				38.875	-2.05998
				38.89	-2.09817
				38.905	-2.11373
				38.92	-2.03594
				38.935	-2.05574
				38.95	-2.07554
				38.965	-2.0911
				38.98	-2.09817
				38.995	-2.05574
				39.01	-2.07979
				39.025	-2.06564
				39.04	-2.08686
				39.055	-2.04018
				39.07	-2.06423
				39.085	-2.08686
				39.1	-2.08403
				39.115	-2.08686
				39.13	-2.00765
				39.145	-2.08686
				39.16	-2.11232
				39.175	-2.09676
				39.19	-2.12505
				39.205	-2.0812
				39.22	-2.1208
				39.235	-2.11798
				39.25	-2.12222
				39.265	-2.09676
				39.28	-2.07979
				39.295	-2.03452
				39.31	-2.06564
				39.325	-2.00624
				39.34	-2.04301
				39.355	-2.10807
				39.37	-2.05857
				39.385	-2.10242
				39.4	-2.10666
				39.415	-2.07271
				39.43	-2.0911
				39.445	-2.10807
				39.46	-2.11939
				39.475	-2.07271
				39.49	-2.07554
				39.505	-2.10949
				39.52	-2.05291
				39.535	-2.04301
				39.55	-2.08686
				39.565	-2.05291
				39.58	-2.07979
				39.595	-2.10242
				39.61	-2.06423
				39.625	-2.0911
				39.64	-2.11656
				39.655	-2.10525
				39.67	-2.07413
				39.685	-2.05716
				39.7	-2.07837
				39.715	-2.07979
				39.73	-2.07696
				39.745	-2.11232
				39.76	-2.13071
				39.775	-2.09959
				39.79	-2.0515
				39.805	-2.04018
				39.82	-2.05433
				39.835	-2.03877
				39.85	-2.0812
				39.865	-2.07554
				39.88	-2.08403
				39.895	-2.0713
				39.91	-2.09817
				39.925	-2.0812
				39.94	-2.0911
				39.955	-2.06847
[truncated: 345 more rows]

## Sheet: Fig.2
A	CN							D	CN+Ag+							G							H
wavelength	5 μs	10 μs	100 μs	1 ms	10 ms	100 ms		wavelength	5 μs	10 μs	100 μs	1 ms	10 ms	100 ms		Time	Norm. % Abs.		Norm. % Abs.				Time	Norm. % Abs.		Norm. % Abs.
470	--	--	0.00243	0.00162	0.00102	0.000446		470	--	--	0.00413	0.00307	0.00235	0.00179			CN		mCD/CN		SCD/CN			CN		mCD/CN		SCD/CN
510	--	0.00701	0.0047	0.0031	0.00209	0.0009831		510	--	--	0.00442	0.0031	0.00276	0.00198		-0.0001	-0.02643	-0.0001	-0.05099	-0.0001	-0.02493		-8.5e-05	-0.000275733	-8.5e-05	-0.0011	-8.5e-05	-0.000723439
600	0.0112	0.00954	0.00541	0.00311	0.00191	0.0009755		550	--	--	0.00458	0.00297	0.00258	0.00185		-9.99e-05	-0.02273	-9.99e-05	-0.06936	-9.99e-05	-0.03082		-8.49e-05	-0.000248794	-8.49e-05	-0.00117	-8.49e-05	-0.000691382
700	0.01218	0.00995	0.00557	0.00302	0.0018	0.0009457		570	--	--	0.00462	0.00321	0.00247	0.00174		-9.98e-05	-0.03299	-9.98e-05	-0.07	-9.98e-05	-0.03538		-8.48e-05	-0.000332067	-8.48e-05	-0.00117	-8.48e-05	-0.00055559
800	0.01126	0.00937	0.00517	0.0029	0.0017	0.0008727		600	0.00756	0.00671	0.00452	0.00289	0.00203	0.00134		-9.97e-05	-0.03659	-9.97e-05	-0.05536	-9.97e-05	-0.04319		-8.47e-05	-0.000246989	-8.47e-05	-0.00136	-8.47e-05	-0.00043226
900	0.01062	0.00863	0.00474	0.00266	0.00153	0.000757		700	0.00626	0.00534	0.00351	0.00202	0.00136	0.0009797		-9.96e-05	-0.04083	-9.96e-05	-0.04303	-9.96e-05	-0.03011		-8.46e-05	-9.0776e-05	-8.46e-05	-0.00135	-8.46e-05	-0.00044102
1000	0.00983	0.00796	0.00446	0.00244	0.00138	0.0006671		800	0.00619	0.00534	0.00313	0.00189	0.00122	0.0008756		-9.95e-05	-0.03601	-9.95e-05	-0.05474	-9.95e-05	-0.01368		-8.45e-05	-0.000113155	-8.45e-05	-0.00111	-8.45e-05	-0.000470187
								900	0.00571	0.00493	0.00296	0.00171	0.00104	0.000665		-9.94e-05	-0.01745	-9.94e-05	-0.04505	-9.94e-05	-0.0253		-8.44e-05	-7.2037e-05	-8.44e-05	-0.00118	-8.44e-05	-0.00037291
								1000	0.00592	0.00492	0.00305	0.00166	0.0009914	0.0006724		-9.93e-05	-0.00449	-9.93e-05	-0.04366	-9.93e-05	-0.03629		-8.43e-05	-0.000159158	-8.43e-05	-0.000872305	-8.43e-05	-0.00033478
																-9.92e-05	-0.01448	-9.92e-05	-0.09148	-9.92e-05	-0.02599		-8.42e-05	-0.000454562	-8.42e-05	-0.000748895	-8.42e-05	-0.000304235
																-9.91e-05	-0.0196	-9.91e-05	-0.09523	-9.91e-05	-0.02144		-8.41e-05	-0.000406813	-8.41e-05	-0.000913368	-8.41e-05	-0.000171514
																-9.9e-05	-0.02591	-9.9e-05	-0.08455	-9.9e-05	-0.02802		-8.4e-05	-0.00041448	-8.4e-05	-0.000354907	-8.4e-05	-0.000130065
B	mCD/CN															-9.89e-05	-0.01876	-9.89e-05	-0.06342	-9.89e-05	-0.0467		-8.39e-05	-0.00046217	-8.39e-05	-0.000105506	-8.39e-05	-0.000397449
wavelength	5 μs	10 μs	100 μs	1 ms	10 ms	100 ms		E	mCD/CN+Ag+							-9.88e-05	-0.02468	-9.88e-05	-0.03199	-9.88e-05	-0.05353		-8.38e-05	-0.000248765	-8.38e-05	-0.000352193	-8.38e-05	-0.000476034
470	--	--	0.00506	0.00322	0.00214	0.00118		wavelength	5 μs	10 μs	100 μs	1 ms	10 ms	100 ms		-9.87e-05	-0.01291	-9.87e-05	-0.05947	-9.87e-05	-0.04282		-8.37e-05	-8.8911e-05	-8.37e-05	-0.000999764	-8.37e-05	-0.00036257
510	--	--	0.00571	0.00376	0.00315	0.00181		510	--	--	0.00203	0.00243	0.0013	0.00165		-9.86e-05	-0.00134	-9.86e-05	-0.08936	-9.86e-05	-0.04075		-8.36e-05	-0.000375731	-8.36e-05	-0.00127	-8.36e-05	-0.000391015
550	0.01234	0.01022	0.00649	0.00387	0.00319	0.00196		550	--	--	0.00191	0.00155	0.002	0.00112		-9.85e-05	-0.00579	-9.85e-05	-0.06843	-9.85e-05	-0.03807		-8.35e-05	-0.000531559	-8.35e-05	-0.00124	-8.35e-05	-0.000684338
600	0.01504	0.01306	0.00916	0.00628	0.00442	0.00267		570	--	--	0.00234	0.00214	0.00176	0.00119		-9.84e-05	-0.00831	-9.84e-05	-0.04532	-9.84e-05	-0.02863		-8.34e-05	-0.00054411	-8.34e-05	-0.00101	-8.34e-05	-0.000673931
700	0.01541	0.01339	0.00959	0.00657	0.0047	0.00278		600	0.00783	0.00672	0.00458	0.00303	0.00208	0.00122		-9.83e-05	-0.0188	-9.83e-05	-0.04989	-9.83e-05	-0.03326		-8.33e-05	-0.00051581	-8.33e-05	-0.0012	-8.33e-05	-0.000489625
800	0.01463	0.0128	0.00885	0.0059	0.00411	0.00242		700	0.00842	0.00723	0.00507	0.0033	0.00217	0.00132		-9.82e-05	-0.0156	-9.82e-05	-0.04498	-9.82e-05	-0.03664		-8.32e-05	-0.000525046	-8.32e-05	-0.00158	-8.32e-05	-0.000496127
900	0.01304	0.01144	0.00772	0.00499	0.0034	0.00201		800	0.00797	0.00715	0.0049	0.00326	0.0022	0.00148		-9.81e-05	-0.01637	-9.81e-05	-0.03785	-9.81e-05	-0.05435		-8.31e-05	-0.000714799	-8.31e-05	-0.000925424	-8.31e-05	-0.000384288
1000	0.01179	0.01032	0.00675	0.00441	0.00299	0.00176		900	0.00772	0.00706	0.00483	0.0032	0.00215	0.00153		-9.8e-05	-0.01155	-9.8e-05	-0.04757	-9.8e-05	-0.07035		-8.3e-05	-0.00069316	-8.3e-05	-0.000393656	-8.3e-05	-0.000536379
								1000	0.00603	0.00558	0.00362	0.00241	0.00155	0.00102		-9.79e-05	-0.01885	-9.79e-05	-0.05662	-9.79e-05	-0.06196		-8.29e-05	-0.000689104	-8.29e-05	-0.000928271	-8.29e-05	-0.000494817
																-9.78e-05	-0.03426	-9.78e-05	-0.04056	-9.78e-05	-0.03898		-8.28e-05	-0.000478481	-8.28e-05	-0.00105	-8.28e-05	-0.000384717
																-9.77e-05	-0.03602	-9.77e-05	-0.05272	-9.77e-05	-0.02186		-8.27e-05	-0.000452194	-8.27e-05	-0.000811935	-8.27e-05	-0.000437046
																-9.76e-05	-0.03762	-9.76e-05	-0.05993	-9.76e-05	-0.01475		-8.26e-05	-0.000322742	-8.26e-05	-0.000792048	-8.26e-05	-0.000703753
C	sCD/CN															-9.75e-05	-0.03304	-9.75e-05	-0.05567	-9.75e-05	-0.02693		-8.25e-05	-7.0557e-05	-8.25e-05	-0.000933343	-8.25e-05	-0.000699532
wavelength	5 μs	10 μs	100 μs	1 ms	10 ms	100 ms		F	sCD/N+Ag+							-9.74e-05	-0.02511	-9.74e-05	-0.05359	-9.74e-05	-0.03057		-8.24e-05	-7.444e-06	-8.24e-05	-0.000787689	-8.24e-05	-0.000529493
470	--	--	0.00346	0.00242	0.00165	0.0008545		wavelength	5 μs	10 μs	100 μs	1 ms	10 ms	100 ms		-9.73e-05	-0.02878	-9.73e-05	-0.06156	-9.73e-05	-0.0266		-8.23e-05	-6.1617e-05	-8.23e-05	-0.00087017	-8.23e-05	-0.000403274
510	--	--	0.0047	0.00359	0.00255	0.00119		470	--	--	0.0042	0.00288	0.00219	0.00154		-9.72e-05	-0.01293	-9.72e-05	-0.06194	-9.72e-05	-0.02833		-8.22e-05	-0.000230618	-8.22e-05	-0.00121	-8.22e-05	-0.000355007
530	--	0.00621	0.00491	0.00343	0.00239	0.0012		510	--	--	0.0047	0.00335	0.00268	0.00158		-9.71e-05	0.00529	-9.71e-05	-0.05046	-9.71e-05	-0.03805		-8.21e-05	-0.000289705	-8.21e-05	-0.00132	-8.21e-05	-0.000307689
570	0.00733	0.00647	0.00534	0.00364	0.00251	0.00131		530	--	0.0048	0.00476	0.00354	0.00246	0.00145		-9.7e-05	-0.0028	-9.7e-05	-0.06985	-9.7e-05	-0.04325		-8.2e-05	-0.000354239	-8.2e-05	-0.000946823	-8.2e-05	-0.000446641
610	0.00951	0.00813	0.00505	0.00324	0.00207	0.00104		570	0.00622	0.00523	0.00478	0.0033	0.00242	0.00147		-9.69e-05	-0.01348	-9.69e-05	-0.06723	-9.69e-05	-0.03427		-8.19e-05	-0.000457286	-8.19e-05	-0.000843165	-8.19e-05	-0.000495494
700	0.00985	0.00811	0.00497	0.00308	0.00204	0.00108		610	0.00965	0.00791	0.00509	0.00319	0.00208	0.00114		-9.68e-05	-0.0153	-9.68e-05	-0.06875	-9.68e-05	-0.03519		-8.18e-05	-0.000382154	-8.18e-05	-0.00119	-8.18e-05	-0.000538704
800	0.00856	0.00724	0.00448	0.00272	0.00166	0.0007861		700	0.00997	0.00851	0.00533	0.00325	0.00202	0.00106		-9.67e-05	-0.00339	-9.67e-05	-0.05527	-9.67e-05	-0.03355		-8.17e-05	-0.000342309	-8.17e-05	-0.00127	-8.17e-05	-0.000520847
900	0.0083	0.00692	0.00411	0.00247	0.00144	0.0006798		800	0.00854	0.00737	0.00449	0.00262	0.00167	0.0009107		-9.66e-05	-0.00417	-9.66e-05	-0.05919	-9.66e-05	-0.02848		-8.16e-05	-0.000279907	-8.16e-05	-0.00129	-8.16e-05	-0.000516106
1000	0.00759	0.00648	0.00392	0.00233	0.0013	0.000724		900	0.00765	0.00654	0.00399	0.00234	0.00142	0.0007326		-9.65e-05	-0.00972	-9.65e-05	-0.07303	-9.65e-05	-0.03906		-8.15e-05	0.000106467	-8.15e-05	-0.00127	-8.15e-05	-0.00053692
								1000	0.00775	0.00661	0.0041	0.00246	0.00139	0.0007261		-9.64e-05	-0.01645	-9.64e-05	-0.0705	-9.64e-05	-0.04243		-8.14e-05	0.000261407	-8.14e-05	-0.000979789	-8.14e-05	-0.000455604
																-9.63e-05	-0.01802	-9.63e-05	-0.06647	-9.63e-05	-0.01961		-8.13e-05	4.4745e-05	-8.13e-05	-0.000496335	-8.13e-05	-0.000353201
																-9.62e-05	-0.02037	-9.62e-05	-0.04648	-9.62e-05	-0.01762		-8.12e-05	-0.00023719	-8.12e-05	-0.000342539	-8.12e-05	-0.000284278
																-9.61e-05	-0.02427	-9.61e-05	-0.03197	-9.61e-05	-0.03141		-8.11e-05	-0.000474337	-8.11e-05	-0.000793606	-8.11e-05	-0.000282134
																-9.6e-05	-0.02576	-9.6e-05	-0.03869	-9.6e-05	-0.03724		-8.1e-05	-0.00027594	-8.1e-05	-0.00111	-8.1e-05	-0.000322182
																-9.59e-05	-0.02824	-9.59e-05	-0.03336	-9.59e-05	-0.03307		-8.09e-05	-9.6755e-05	-8.09e-05	-0.000934144	-8.09e-05	-0.000288048
																-9.58e-05	-0.0063	-9.58e-05	-0.05776	-9.58e-05	-0.04859		-8.08e-05	2.8345e-05	-8.08e-05	-0.000679716	-8.08e-05	-0.000368124
																-9.57e-05	0.00998	-9.57e-05	-0.08309	-9.57e-05	-0.06328		-8.07e-05	3.0566e-05	-8.07e-05	-0.000115738	-8.07e-05	-0.000518612
																-9.56e-05	-0.0113	-9.56e-05	-0.08974	-9.56e-05	-0.04865		-8.06e-05	-0.000191987	-8.06e-05	-0.000229806	-8.06e-05	-0.000507843
																-9.55e-05	-0.03253	-9.55e-05	-0.08179	-9.55e-05	-0.03313		-8.05e-05	-0.000407524	-8.05e-05	-0.000670907	-8.05e-05	-0.000445625
																-9.54e-05	-0.03922	-9.54e-05	-0.06484	-9.54e-05	-0.03623		-8.04e-05	-0.000332215	-8.04e-05	-0.000481298	-8.04e-05	-0.000464295
																-9.53e-05	-0.02734	-9.53e-05	-0.05445	-9.53e-05	-0.04475		-8.03e-05	-0.000500624	-8.03e-05	-0.000688257	-8.03e-05	-0.000590063
																-9.52e-05	-0.00618	-9.52e-05	-0.06738	-9.52e-05	-0.05599		-8.02e-05	-0.000519688	-8.02e-05	-0.000881559	-8.02e-05	-0.000533534
																-9.51e-05	0.00367	-9.51e-05	-0.07134	-9.51e-05	-0.06609		-8.01e-05	-0.000262737	-8.01e-05	-0.00117	-8.01e-05	-0.0005981
																-9.5e-05	-0.01953	-9.5e-05	-0.05426	-9.5e-05	-0.05486		-8e-05	-0.000485408	-8e-05	-0.000857224	-8e-05	-0.000600109
																-9.49e-05	-0.02011	-9.49e-05	-0.03458	-9.49e-05	-0.04547		-7.99e-05	-0.000396127	-7.99e-05	-0.000802904	-7.99e-05	-0.000379524
																-9.48e-05	0.000660405	-9.48e-05	-0.02721	-9.48e-05	-0.0354		-7.98e-05	-0.000210666	-7.98e-05	-0.000890367	-7.98e-05	-0.000460502
																-9.47e-05	-0.00393	-9.47e-05	-0.02761	-9.47e-05	-0.03219		-7.97e-05	-0.000266171	-7.97e-05	-0.000819943	-7.97e-05	-0.000494727
																-9.46e-05	-0.03643	-9.46e-05	-0.04987	-9.46e-05	-0.03098		-7.96e-05	-0.000250719	-7.96e-05	-0.0014	-7.96e-05	-0.000565343
																-9.45e-05	-0.03762	-9.45e-05	-0.08648	-9.45e-05	-0.03314		-7.95e-05	-0.000205338	-7.95e-05	-0.00162	-7.95e-05	-0.000789224
																-9.44e-05	-0.0214	-9.44e-05	-0.08729	-9.44e-05	-0.03351		-7.94e-05	-0.000305868	-7.94e-05	-0.00129	-7.94e-05	-0.000705469
																-9.43e-05	-0.02243	-9.43e-05	-0.08623	-9.43e-05	-0.02838		-7.93e-05	-0.000564596	-7.93e-05	-0.00114	-7.93e-05	-0.000587828
																-9.42e-05	-0.01412	-9.42e-05	-0.09033	-9.42e-05	-0.04255		-7.92e-05	-0.000796799	-7.92e-05	-0.000799122	-7.92e-05	-0.000525949
																-9.41e-05	-0.00219	-9.41e-05	-0.05608	-9.41e-05	-0.03628		-7.91e-05	-0.000818438	-7.91e-05	-0.000971514	-7.91e-05	-0.00038492
																-9.4e-05	-0.0051	-9.4e-05	-0.0317	-9.4e-05	-0.01352		-7.9e-05	-0.000472946	-7.9e-05	-0.00133	-7.9e-05	-0.000504186
																-9.39e-05	-0.01898	-9.39e-05	-0.03221	-9.39e-05	-0.01436		-7.89e-05	-0.000436919	-7.89e-05	-0.00111	-7.89e-05	-0.000633002
																-9.38e-05	-0.03912	-9.38e-05	-0.05115	-9.38e-05	-0.03493		-7.88e-05	-0.00021259	-7.88e-05	-0.00116	-7.88e-05	-0.000605437
																-9.37e-05	-0.06053	-9.37e-05	-0.07091	-9.37e-05	-0.04776		-7.87e-05	-0.000122391	-7.87e-05	-0.000909809	-7.87e-05	-0.000480414
																-9.36e-05	-0.0469	-9.36e-05	-0.06673	-9.36e-05	-0.03992		-7.86e-05	-0.000289853	-7.86e-05	-0.000483612	-7.86e-05	-0.000488564
																-9.35e-05	-0.03775	-9.35e-05	-0.04433	-9.35e-05	-0.03813		-7.85e-05	-0.000388756	-7.85e-05	-0.000616098	-7.85e-05	-0.000569023
																-9.34e-05	-0.02783	-9.34e-05	-0.05877	-9.34e-05	-0.04255		-7.84e-05	-0.000679809	-7.84e-05	-0.000670017	-7.84e-05	-0.00073879
																-9.33e-05	-0.00639	-9.33e-05	-0.08214	-9.33e-05	-0.05804		-7.83e-05	-0.000488398	-7.83e-05	-0.00113	-7.83e-05	-0.000545454
																-9.32e-05	0.00231	-9.32e-05	-0.064	-9.32e-05	-0.05386		-7.82e-05	-0.000229967	-7.82e-05	-0.000997317	-7.82e-05	-0.000515316
																-9.31e-05	0.00619	-9.31e-05	-0.03851	-9.31e-05	-0.05008		-7.81e-05	-0.000153148	-7.81e-05	-0.000640611	-7.81e-05	-0.00062492
																-9.3e-05	0.0045	-9.3e-05	-0.04677	-9.3e-05	-0.0503		-7.8e-05	-0.000210341	-7.8e-05	-0.000501985	-7.8e-05	-0.000609139
																-9.29e-05	-0.00156	-9.29e-05	-0.063	-9.29e-05	-0.05394		-7.79e-05	-0.00010238	-7.79e-05	-0.000860738	-7.79e-05	-0.000732989
																-9.28e-05	-0.03307	-9.28e-05	-0.06316	-9.28e-05	-0.04405		-7.78e-05	1.614e-06	-7.78e-05	-0.00112	-7.78e-05	-0.000788005
																-9.27e-05	-0.03646	-9.27e-05	-0.08244	-9.27e-05	-0.04905		-7.77e-05	0.000120202	-7.77e-05	-0.00106	-7.77e-05	-0.000848349
																-9.26e-05	-0.01349	-9.26e-05	-0.08858	-9.26e-05	-0.05973		-7.76e-05	0.000250277	-7.76e-05	-0.00103	-7.76e-05	-0.000671245
																-9.25e-05	-0.01133	-9.25e-05	-0.06962	-9.25e-05	-0.05343		-7.75e-05	0.000402493	-7.75e-05	-0.000996872	-7.75e-05	-0.000418151
																-9.24e-05	-0.01328	-9.24e-05	-0.05792	-9.24e-05	-0.05232		-7.74e-05	-4.9065e-05	-7.74e-05	-0.000646438	-7.74e-05	-0.000662914
																-9.23e-05	-0.00311	-9.23e-05	-0.0346	-9.23e-05	-0.05732		-7.73e-05	-0.000497812	-7.73e-05	-0.000827461	-7.73e-05	-0.000833201
																-9.22e-05	0.00664	-9.22e-05	-0.03279	-9.22e-05	-0.05561		-7.72e-05	-0.000375109	-7.72e-05	-0.000781015	-7.72e-05	-0.000845685
																-9.21e-05	-0.00733	-9.21e-05	-0.04798	-9.21e-05	-0.05078		-7.71e-05	-0.000307349	-7.71e-05	-0.000777768	-7.71e-05	-0.00075737
																-9.2e-05	-0.02526	-9.2e-05	-0.0538	-9.2e-05	-0.053		-7.7e-05	-0.000277065	-7.7e-05	-0.000677981	-7.7e-05	-0.000664043
																-9.19e-05	-0.02723	-9.19e-05	-0.05166	-9.19e-05	-0.0533		-7.69e-05	-0.000394173	-7.69e-05	-0.00095185	-7.69e-05	-0.000632392
																-9.18e-05	-0.0282	-9.18e-05	-0.07045	-9.18e-05	-0.0618		-7.68e-05	-0.000392782	-7.68e-05	-0.00155	-7.68e-05	-0.000535859
																-9.17e-05	-0.029	-9.17e-05	-0.06727	-9.17e-05	-0.05835		-7.67e-05	-0.000310309	-7.67e-05	-0.00167	-7.67e-05	-0.000485381
																-9.16e-05	-0.02643	-9.16e-05	-0.0751	-9.16e-05	-0.05192		-7.66e-05	-0.000240417	-7.66e-05	-0.0011	-7.66e-05	-0.000445648
																-9.15e-05	-0.02746	-9.15e-05	-0.05932	-9.15e-05	-0.05362		-7.65e-05	-0.000344707	-7.65e-05	-0.000723448	-7.65e-05	-0.000445986
																-9.14e-05	-0.037	-9.14e-05	-0.04365	-9.14e-05	-0.05416		-7.64e-05	-0.000282157	-7.64e-05	-0.000840896	-7.64e-05	-0.00061905
																-9.13e-05	-0.01669	-9.13e-05	-0.03093	-9.13e-05	-0.03759		-7.63e-05	-3.5626e-05	-7.63e-05	-0.00135	-7.63e-05	-0.000529606
																-9.12e-05	-0.00404	-9.12e-05	-0.03813	-9.12e-05	-0.0387		-7.62e-05	4.3591e-05	-7.62e-05	-0.00114	-7.62e-05	-0.000519199
																-9.11e-05	-0.00435	-9.11e-05	-0.03775	-9.11e-05	-0.05178		-7.61e-05	-0.000123723	-7.61e-05	-0.001	-7.61e-05	-0.000454881
																-9.1e-05	-0.00376	-9.1e-05	-0.05647	-9.1e-05	-0.0628		-7.6e-05	-0.000196694	-7.6e-05	-0.00117	-7.6e-05	-0.000400452
																-9.09e-05	-0.01352	-9.09e-05	-0.06803	-9.09e-05	-0.07525		-7.59e-05	-0.000205604	-7.59e-05	-0.000892859	-7.59e-05	-0.000388758
																-9.08e-05	-0.0391	-9.08e-05	-0.05468	-9.08e-05	-0.05752		-7.58e-05	-0.000393344	-7.58e-05	-0.00119	-7.58e-05	-0.000563108
																-9.07e-05	-0.03334	-9.07e-05	-0.04466	-9.07e-05	-0.04528		-7.57e-05	-0.000314098	-7.57e-05	-0.00104	-7.57e-05	-0.000618892
																-9.06e-05	-0.02663	-9.06e-05	-0.05506	-9.06e-05	-0.04613		-7.56e-05	-0.000148767	-7.56e-05	-0.00125	-7.56e-05	-0.00060345
																-9.05e-05	-0.02855	-9.05e-05	-0.06668	-9.05e-05	-0.03011		-7.55e-05	-0.000208653	-7.55e-05	-0.00128	-7.55e-05	-0.000551166
																-9.04e-05	-0.01331	-9.04e-05	-0.08547	-9.04e-05	-0.02469		-7.54e-05	-0.000593428	-7.54e-05	-0.000993002	-7.54e-05	-0.000511094
																-9.03e-05	-0.00181	-9.03e-05	-0.0789	-9.03e-05	-0.0411		-7.53e-05	-0.000429104	-7.53e-05	-0.000903625	-7.53e-05	-0.000282043
																-9.02e-05	-0.00131	-9.02e-05	-0.07323	-9.02e-05	-0.04211		-7.52e-05	-0.000445386	-7.52e-05	-0.000921064	-7.52e-05	-0.000316403
																-9.01e-05	-0.01512	-9.01e-05	-0.07472	-9.01e-05	-0.04561		-7.51e-05	-0.00029385	-7.51e-05	-0.00103	-7.51e-05	-0.00053455
																-9e-05	-0.02926	-9e-05	-0.08291	-9e-05	-0.04241		-7.5e-05	1.7718e-05	-7.5e-05	-0.00101	-7.5e-05	-0.000560963
																-8.99e-05	-0.02825	-8.99e-05	-0.07141	-8.99e-05	-0.02773		-7.49e-05	2.0116e-05	-7.49e-05	-0.00107	-7.49e-05	-0.000464543
																-8.98e-05	-0.02728	-8.98e-05	-0.05747	-8.98e-05	-0.02801		-7.48e-05	-0.000241453	-7.48e-05	-0.00071237	-7.48e-05	-0.000438649
																-8.97e-05	-0.0224	-8.97e-05	-0.0785	-8.97e-05	-0.02881		-7.47e-05	-0.000384197	-7.47e-05	-0.000842987	-7.47e-05	-0.00060555
																-8.96e-05	-0.02979	-8.96e-05	-0.08562	-8.96e-05	-0.02281		-7.46e-05	-0.000282838	-7.46e-05	-0.0011	-7.46e-05	-0.000636049
																-8.95e-05	-0.03079	-8.95e-05	-0.05608	-8.95e-05	-0.03422		-7.45e-05	-0.000386743	-7.45e-05	-0.0013	-7.45e-05	-0.000476305
																-8.94e-05	-0.01272	-8.94e-05	-0.05376	-8.94e-05	-0.04577		-7.44e-05	-0.000260251	-7.44e-05	-0.00103	-7.44e-05	-0.000389435
																-8.93e-05	-0.01392	-8.93e-05	-0.03307	-8.93e-05	-0.04296		-7.43e-05	-0.000206818	-7.43e-05	-0.000604486	-7.43e-05	-0.000427858
																-8.92e-05	-0.02303	-8.92e-05	-0.04962	-8.92e-05	-0.04396		-7.42e-05	-0.000506249	-7.42e-05	-0.000948069	-7.42e-05	-0.000524323
																-8.91e-05	-0.02441	-8.91e-05	-0.05539	-8.91e-05	-0.03687		-7.41e-05	-0.000739873	-7.41e-05	-0.00118	-7.41e-05	-0.000475041
																-8.9e-05	-0.01182	-8.9e-05	-0.05722	-8.9e-05	-0.02653		-7.4e-05	-0.00073265	-7.4e-05	-0.000955943	-7.4e-05	-0.000581552
																-8.89e-05	-0.01419	-8.89e-05	-0.04861	-8.89e-05	-0.04078		-7.39e-05	-0.000388756	-7.39e-05	-0.00133	-7.39e-05	-0.000619682
																-8.88e-05	-0.0269	-8.88e-05	-0.0374	-8.88e-05	-0.04095		-7.38e-05	-8.4885e-05	-7.38e-05	-0.00166	-7.38e-05	-0.000421921
																-8.87e-05	-0.02898	-8.87e-05	-0.03055	-8.87e-05	-0.04807		-7.37e-05	-0.000224639	-7.37e-05	-0.00167	-7.37e-05	-0.000274571
																-8.86e-05	-0.02167	-8.86e-05	-0.06315	-8.86e-05	-0.05263		-7.36e-05	-0.000205012	-7.36e-05	-0.0014	-7.36e-05	-0.000309427
																-8.85e-05	-0.01749	-8.85e-05	-0.06248	-8.85e-05	-0.04625		-7.35e-05	-0.000135268	-7.35e-05	-0.00114	-7.35e-05	-0.000376409
																-8.84e-05	-0.0118	-8.84e-05	-0.03859	-8.84e-05	-0.03989		-7.34e-05	-0.000182396	-7.34e-05	-0.000886853	-7.34e-05	-0.000373609
																-8.83e-05	-0.03143	-8.83e-05	-0.0163	-8.83e-05	-0.05308		-7.33e-05	-0.000375879	-7.33e-05	-0.000960748	-7.33e-05	-0.000429348
																-8.82e-05	-0.02093	-8.82e-05	-0.03926	-8.82e-05	-0.05926		-7.32e-05	-0.00045998	-7.32e-05	-0.000877421	-7.32e-05	-0.000467839
																-8.81e-05	0.01009	-8.81e-05	-0.0398	-8.81e-05	-0.04777		-7.31e-05	-0.000302286	-7.31e-05	-0.000808509	-7.31e-05	-0.000422756
																-8.8e-05	-0.00559	-8.8e-05	-0.0539	-8.8e-05	-0.04605		-7.3e-05	-0.000460246	-7.3e-05	-0.00131	-7.3e-05	-0.000525542
																-8.79e-05	-0.01556	-8.79e-05	-0.05532	-8.79e-05	-0.02645		-7.29e-05	-0.000180383	-7.29e-05	-0.00149	-7.29e-05	-0.000575389
																-8.78e-05	-0.02836	-8.78e-05	-0.05262	-8.78e-05	-0.0201		-7.28e-05	-0.000207144	-7.28e-05	-0.0013	-7.28e-05	-0.000698042
																-8.77e-05	-0.03793	-8.77e-05	-0.06131	-8.77e-05	-0.02458		-7.27e-05	-0.00036756	-7.27e-05	-0.00104	-7.27e-05	-0.000583674
																-8.76e-05	-0.03272	-8.76e-05	-0.07015	-8.76e-05	-0.03132		-7.26e-05	-0.000626199	-7.26e-05	-0.000745603	-7.26e-05	-0.000506737
																-8.75e-05	-0.02054	-8.75e-05	-0.06961	-8.75e-05	-0.02309		-7.25e-05	-0.000536266	-7.25e-05	-0.00103	-7.25e-05	-0.000251205
																-8.74e-05	-0.01976	-8.74e-05	-0.04524	-8.74e-05	-0.01264		-7.24e-05	-0.000270227	-7.24e-05	-0.00109	-7.24e-05	-5.9291e-05
																-8.73e-05	-0.02073	-8.73e-05	-0.04483	-8.73e-05	-0.02562		-7.23e-05	-0.000117596	-7.23e-05	-0.000846991	-7.23e-05	-0.000198717
																-8.72e-05	-0.02088	-8.72e-05	-0.06875	-8.72e-05	-0.03867		-7.22e-05	-0.000229286	-7.22e-05	-0.00109	-7.22e-05	-0.000173387
																-8.71e-05	-0.01774	-8.71e-05	-0.10918	-8.71e-05	-0.05395		-7.21e-05	-0.00048079	-7.21e-05	-0.000936502	-7.21e-05	-0.000267189
																-8.7e-05	-0.0243	-8.7e-05	-0.11844	-8.7e-05	-0.0526		-7.2e-05	-0.000483307	-7.2e-05	-0.000850728	-7.2e-05	-0.000445332
																-8.69e-05	-0.01928	-8.69e-05	-0.06436	-8.69e-05	-0.02579		-7.19e-05	-0.000116145	-7.19e-05	-0.001	-7.19e-05	-0.000415171
																-8.68e-05	-0.02291	-8.68e-05	-0.02793	-8.68e-05	-0.02385		-7.18e-05	-0.000196191	-7.18e-05	-0.00143	-7.18e-05	-0.00031094
																-8.67e-05	-0.01094	-8.67e-05	-0.03713	-8.67e-05	-0.03229		-7.17e-05	-0.000337514	-7.17e-05	-0.00131	-7.17e-05	-0.000395575
																-8.66e-05	-0.00796	-8.66e-05	-0.05092	-8.66e-05	-0.02899		-7.16e-05	-0.000446007	-7.16e-05	-0.00132	-7.16e-05	-0.000506082
																-8.65e-05	-0.01644	-8.65e-05	-0.05739	-8.65e-05	-0.03982		-7.15e-05	-0.000328781	-7.15e-05	-0.00138	-7.15e-05	-0.000457748
																-8.64e-05	-0.0131	-8.64e-05	-0.0545	-8.64e-05	-0.05352		-7.14e-05	-0.000359597	-7.14e-05	-0.0016	-7.14e-05	-0.000505563
																-8.63e-05	-0.00328	-8.63e-05	-0.05613	-8.63e-05	-0.05443		-7.13e-05	-0.000697304	-7.13e-05	-0.00143	-7.13e-05	-0.000428355
																-8.62e-05	0.00486	-8.62e-05	-0.05758	-8.62e-05	-0.06283		-7.12e-05	-0.000530819	-7.12e-05	-0.00148	-7.12e-05	-0.000388938
																-8.61e-05	-0.00375	-8.61e-05	-0.06197	-8.61e-05	-0.05769		-7.11e-05	-0.000158891	-7.11e-05	-0.00138	-7.11e-05	-0.00063614
																-8.6e-05	-0.0097	-8.6e-05	-0.04363	-8.6e-05	-0.05917		-7.1e-05	-0.000120201	-7.1e-05	-0.00133	-7.1e-05	-0.000860856
																-8.59e-05	-0.02903	-8.59e-05	-0.07313	-8.59e-05	-0.04757		-7.09e-05	-0.000189767	-7.09e-05	-0.00105	-7.09e-05	-0.000729038
																-8.58e-05	-0.03071	-8.58e-05	-0.09052	-8.58e-05	-0.04361		-7.08e-05	-0.000257912	-7.08e-05	-0.00051244	-7.08e-05	-0.000761953
																-8.57e-05	-0.03845	-8.57e-05	-0.08323	-8.57e-05	-0.03884		-7.07e-05	-0.00022902	-7.07e-05	-0.000875419	-7.07e-05	-0.000648646
																-8.56e-05	-0.02621	-8.56e-05	-0.06094	-8.56e-05	-0.04315		-7.06e-05	-0.000325791	-7.06e-05	-0.00125	-7.06e-05	-0.000638939
																-8.55e-05	-0.01117	-8.55e-05	-0.0192	-8.55e-05	-0.04078		-7.05e-05	-0.000480642	-7.05e-05	-0.000845657	-7.05e-05	-0.000629051
																-8.54e-05	-0.01238	-8.54e-05	-0.01427	-8.54e-05	-0.03335		-7.04e-05	-0.000793306	-7.04e-05	-0.000480275	-7.04e-05	-0.000369275
																-8.53e-05	-0.01439	-8.53e-05	-0.03681	-8.53e-05	-0.04784		-7.03e-05	-0.000836052	-7.03e-05	-0.00104	-7.03e-05	-0.000337692
																-8.52e-05	-0.01243	-8.52e-05	-0.06163	-8.52e-05	-0.06735		-7.02e-05	-0.00029237	-7.02e-05	-0.00133	-7.02e-05	-0.000382775
																-8.51e-05	-0.0174	-8.51e-05	-0.06237	-8.51e-05	-0.06496		-7.01e-05	-0.000190862	-7.01e-05	-0.00121	-7.01e-05	-0.000406953
																-8.5e-05	-0.0176	-8.5e-05	-0.062	-8.5e-05	-0.06003		-7e-05	-0.000611605	-7e-05	-0.00122	-7e-05	-0.000422959
																-8.49e-05	-0.01588	-8.49e-05	-0.06589	-8.49e-05	-0.05737		-6.99e-05	-0.000359597	-6.99e-05	-0.00156	-6.99e-05	-0.000335818
																-8.48e-05	-0.02119	-8.48e-05	-0.06601	-8.48e-05	-0.0461		-6.98e-05	-9.3262e-05	-6.98e-05	-0.00152	-6.98e-05	-0.000442284
																-8.47e-05	-0.01576	-8.47e-05	-0.07707	-8.47e-05	-0.03587		-6.97e-05	-8.8763e-05	-6.97e-05	-0.00147	-6.97e-05	-0.000577759
																-8.46e-05	-0.00579	-8.46e-05	-0.07612	-8.46e-05	-0.03659		-6.96e-05	-0.00024764	-6.96e-05	-0.000915236	-6.96e-05	-0.000531615
																-8.45e-05	-0.00722	-8.45e-05	-0.06283	-8.45e-05	-0.03901		-6.95e-05	-0.000688867	-6.95e-05	-0.00104	-6.95e-05	-0.000513329
																-8.44e-05	-0.0046	-8.44e-05	-0.06678	-8.44e-05	-0.03094		-6.94e-05	-0.000744343	-6.94e-05	-0.00122	-6.94e-05	-0.000538817
																-8.43e-05	-0.01016	-8.43e-05	-0.04931	-8.43e-05	-0.02778		-6.93e-05	-0.000472324	-6.93e-05	-0.00128	-6.93e-05	-0.000645983
																-8.42e-05	-0.02901	-8.42e-05	-0.04233	-8.42e-05	-0.02524		-6.92e-05	-0.000310516	-6.92e-05	-0.00109	-6.92e-05	-0.000821213
																-8.41e-05	-0.02597	-8.41e-05	-0.05163	-8.41e-05	-0.01423		-6.91e-05	-0.000323719	-6.91e-05	-0.000974495	-6.91e-05	-0.000949104
																-8.4e-05	-0.02645	-8.4e-05	-0.02006	-8.4e-05	-0.01079		-6.9e-05	-0.000151283	-6.9e-05	-0.00109	-6.9e-05	-0.000772563
																-8.39e-05	-0.0295	-8.39e-05	-0.00596	-8.39e-05	-0.03298		-6.89e-05	-0.000128874	-6.89e-05	-0.00122	-6.89e-05	-0.000659076
																-8.38e-05	-0.01588	-8.38e-05	-0.01991	-8.38e-05	-0.0395		-6.88e-05	-0.000296958	-6.88e-05	-0.000869191	-6.88e-05	-0.000568233
																-8.37e-05	-0.00567	-8.37e-05	-0.05651	-8.37e-05	-0.03008		-6.87e-05	-0.00049947	-6.87e-05	-0.000864297	-6.87e-05	-0.000428739
																-8.36e-05	-0.02398	-8.36e-05	-0.07158	-8.36e-05	-0.03244		-6.86e-05	-0.000476498	-6.86e-05	-0.00194	-6.86e-05	-0.000346925
																-8.35e-05	-0.03393	-8.35e-05	-0.07003	-8.35e-05	-0.05678		-6.85e-05	-0.000258504	-6.85e-05	-0.00188	-6.85e-05	-0.000524346
																-8.34e-05	-0.03473	-8.34e-05	-0.05689	-8.34e-05	-0.05592		-6.84e-05	-0.000172627	-6.84e-05	-0.00145	-6.84e-05	-0.000603428
																-8.33e-05	-0.03292	-8.33e-05	-0.06758	-8.33e-05	-0.04063		-6.83e-05	-6.138e-05	-6.83e-05	-0.00103	-6.83e-05	-0.000544054
																-8.32e-05	-0.03351	-8.32e-05	-0.08932	-8.32e-05	-0.04117		-6.82e-05	5.4277e-05	-6.82e-05	-0.00124	-6.82e-05	-0.00020488
																-8.31e-05	-0.04562	-8.31e-05	-0.05231	-8.31e-05	-0.03189		-6.81e-05	1.289e-06	-6.81e-05	-0.00147	-6.81e-05	-0.000152618
																-8.3e-05	-0.04424	-8.3e-05	-0.02225	-8.3e-05	-0.04451		-6.8e-05	-0.000297047	-6.8e-05	-0.00184	-6.8e-05	-0.000221812
																-8.29e-05	-0.04398	-8.29e-05	-0.05247	-8.29e-05	-0.04106		-6.79e-05	-0.000543104	-6.79e-05	-0.00191	-6.79e-05	-0.000357671
																-8.28e-05	-0.03054	-8.28e-05	-0.05937	-8.28e-05	-0.03192		-6.78e-05	-0.000621788	-6.78e-05	-0.00163	-6.78e-05	-0.00067077
																-8.27e-05	-0.02886	-8.27e-05	-0.04589	-8.27e-05	-0.03626		-6.77e-05	-0.000450773	-6.77e-05	-0.00117	-6.77e-05	-0.00073344
																-8.26e-05	-0.0206	-8.26e-05	-0.04477	-8.26e-05	-0.05839		-6.76e-05	-0.000358058	-6.76e-05	-0.000933743	-6.76e-05	-0.000547599
																-8.25e-05	-0.0045	-8.25e-05	-0.05276	-8.25e-05	-0.05804		-6.75e-05	-0.000501483	-6.75e-05	-0.00143	-6.75e-05	-0.000395417
																-8.24e-05	-0.000475119	-8.24e-05	-0.04452	-8.24e-05	-0.04393		-6.74e-05	-0.000281002	-6.74e-05	-0.00156	-6.74e-05	-0.000598281
																-8.23e-05	-0.00393	-8.23e-05	-0.04919	-8.23e-05	-0.03346		-6.73e-05	-0.000321972	-6.73e-05	-0.00135	-6.73e-05	-0.000578662
																-8.22e-05	-0.01472	-8.22e-05	-0.06852	-8.22e-05	-0.02946		-6.72e-05	-0.000443254	-6.72e-05	-0.000910298	-6.72e-05	-0.000500551
																-8.21e-05	-0.01849	-8.21e-05	-0.07466	-8.21e-05	-0.02553		-6.71e-05	5.9902e-05	-6.71e-05	-0.000519958	-6.71e-05	-0.000655984
																-8.2e-05	-0.02261	-8.2e-05	-0.05352	-8.2e-05	-0.03706		-6.7e-05	0.000123548	-6.7e-05	-0.000434274	-6.7e-05	-0.000703663
																-8.19e-05	-0.02919	-8.19e-05	-0.04766	-8.19e-05	-0.04111		-6.69e-05	-0.00022899	-6.69e-05	-0.00095879	-6.69e-05	-0.000701044
																-8.18e-05	-0.02439	-8.18e-05	-0.067	-8.18e-05	-0.0447		-6.68e-05	-0.000271825	-6.68e-05	-0.00157	-6.68e-05	-0.000704295
																-8.17e-05	-0.02185	-8.17e-05	-0.07198	-8.17e-05	-0.04322		-6.67e-05	-0.000219517	-6.67e-05	-0.0015	-6.67e-05	-0.00062869
																-8.16e-05	-0.01787	-8.16e-05	-0.07273	-8.16e-05	-0.04282		-6.66e-05	-8.6986e-05	-6.66e-05	-0.00137	-6.66e-05	-0.000485697
																-8.15e-05	0.0068	-8.15e-05	-0.07182	-8.15e-05	-0.04455		-6.65e-05	0.000112447	-6.65e-05	-0.00116	-6.65e-05	-0.000492627
																-8.14e-05	0.01668	-8.14e-05	-0.05538	-8.14e-05	-0.0378		-6.64e-05	-0.000274934	-6.64e-05	-0.0012	-6.64e-05	-0.000336856
																-8.13e-05	0.00286	-8.13e-05	-0.02805	-8.13e-05	-0.02931		-6.63e-05	-0.000265934	-6.63e-05	-0.00122	-6.63e-05	-0.000396569
																-8.12e-05	-0.01514	-8.12e-05	-0.01936	-8.12e-05	-0.02359		-6.62e-05	-0.000395653	-6.62e-05	-0.00134	-6.62e-05	-0.00050694
																-8.11e-05	-0.03027	-8.11e-05	-0.04486	-8.11e-05	-0.02341		-6.61e-05	-0.000456901	-6.61e-05	-0.00109	-6.61e-05	-0.000466507
																-8.1e-05	-0.01761	-8.1e-05	-0.06281	-8.1e-05	-0.02673		-6.6e-05	-0.000313683	-6.6e-05	-0.00145	-6.6e-05	-0.000518363
																-8.09e-05	-0.00618	-8.09e-05	-0.0528	-8.09e-05	-0.0239		-6.59e-05	-0.000571996	-6.59e-05	-0.00147	-6.59e-05	-0.000662937
																-8.08e-05	0.00181	-8.08e-05	-0.03842	-8.08e-05	-0.03054		-6.58e-05	-0.000534845	-6.58e-05	-0.000927337	-6.58e-05	-0.000687386
																-8.07e-05	0.00195	-8.07e-05	-0.00654	-8.07e-05	-0.04303		-6.57e-05	-0.00019998	-6.57e-05	-0.00104	-6.57e-05	-0.00073353
																-8.06e-05	-0.01225	-8.06e-05	-0.01299	-8.06e-05	-0.04214		-6.56e-05	-0.000124434	-6.56e-05	-0.0012	-6.56e-05	-0.000811935
																-8.05e-05	-0.02601	-8.05e-05	-0.03792	-8.05e-05	-0.03698		-6.55e-05	-0.000146429	-6.55e-05	-0.00143	-6.55e-05	-0.000799248
																-8.04e-05	-0.0212	-8.04e-05	-0.0272	-8.04e-05	-0.03852		-6.54e-05	-0.000185474	-6.54e-05	-0.00125	-6.54e-05	-0.000700728
																-8.03e-05	-0.03195	-8.03e-05	-0.0389	-8.03e-05	-0.04896		-6.53e-05	-0.000268776	-6.53e-05	-0.00121	-6.53e-05	-0.000460615
																-8.02e-05	-0.03317	-8.02e-05	-0.04983	-8.02e-05	-0.04427		-6.52e-05	-0.000524336	-6.52e-05	-0.00143	-6.52e-05	-0.000394334
																-8.01e-05	-0.01677	-8.01e-05	-0.06628	-8.01e-05	-0.04963		-6.51e-05	-0.000382214	-6.51e-05	-0.00134	-6.51e-05	-0.000461834
																-8e-05	-0.03098	-8e-05	-0.04845	-8e-05	-0.04979		-6.5e-05	-0.000272388	-6.5e-05	-0.000750185	-6.5e-05	-0.000427226
																-7.99e-05	-0.02528	-7.99e-05	-0.04538	-7.99e-05	-0.03149		-6.49e-05	-0.000184113	-6.49e-05	-0.000802281	-6.49e-05	-0.000511794
																-7.98e-05	-0.01345	-7.98e-05	-0.05033	-7.98e-05	-0.03821		-6.48e-05	-0.000127897	-6.48e-05	-0.000738307	-6.48e-05	-0.000319044
																-7.97e-05	-0.01699	-7.97e-05	-0.04635	-7.97e-05	-0.04105		-6.47e-05	-0.000296011	-6.47e-05	-0.000975028	-6.47e-05	-0.000431245
																-7.96e-05	-0.016	-7.96e-05	-0.07901	-7.96e-05	-0.04691		-6.46e-05	-0.000223899	-6.46e-05	-0.000655914	-6.46e-05	-0.00054051
																-7.95e-05	-0.01311	-7.95e-05	-0.09156	-7.95e-05	-0.06549		-6.45e-05	-0.000361906	-6.45e-05	-0.000440236	-6.45e-05	-0.000470707
																-7.94e-05	-0.01952	-7.94e-05	-0.07276	-7.94e-05	-0.05854		-6.44e-05	-0.000429844	-6.44e-05	-0.000624283	-6.44e-05	-0.000501116
																-7.93e-05	-0.03604	-7.93e-05	-0.06456	-7.93e-05	-0.04877		-6.43e-05	-0.000484224	-6.43e-05	-0.00126	-6.43e-05	-0.000458403
																-7.92e-05	-0.05086	-7.92e-05	-0.04517	-7.92e-05	-0.04364		-6.42e-05	-0.000356459	-6.42e-05	-0.00151	-6.42e-05	-0.00048678
																-7.91e-05	-0.05224	-7.91e-05	-0.05491	-7.91e-05	-0.03194		-6.41e-05	-0.000148175	-6.41e-05	-0.00128	-6.41e-05	-0.000558051
																-7.9e-05	-0.03019	-7.9e-05	-0.07526	-7.9e-05	-0.04183		-6.4e-05	-0.000200157	-6.4e-05	-0.000902869	-6.4e-05	-0.000495585
																-7.89e-05	-0.02789	-7.89e-05	-0.06253	-7.89e-05	-0.05252		-6.39e-05	-0.000414629	-6.39e-05	-0.00103	-6.39e-05	-0.000705537
																-7.88e-05	-0.01357	-7.88e-05	-0.06585	-7.88e-05	-0.05024		-6.38e-05	-0.00075867	-6.38e-05	-0.000954341	-6.38e-05	-0.000750597
																-7.87e-05	-0.00781	-7.87e-05	-0.05143	-7.87e-05	-0.03986		-6.37e-05	-0.000736942	-6.37e-05	-0.000521338	-6.37e-05	-0.000535995
																-7.86e-05	-0.0185	-7.86e-05	-0.02734	-7.86e-05	-0.04054		-6.36e-05	-0.000571256	-6.36e-05	-0.000391476	-6.36e-05	-0.00035749
																-7.85e-05	-0.02481	-7.85e-05	-0.03482	-7.85e-05	-0.04721		-6.35e-05	-0.000448524	-6.35e-05	-0.000575168	-6.35e-05	-0.000294369
																-7.84e-05	-0.04339	-7.84e-05	-0.03787	-7.84e-05	-0.0613		-6.34e-05	-0.000351752	-6.34e-05	-0.000932453	-6.34e-05	-0.000330558
																-7.83e-05	-0.03117	-7.83e-05	-0.06364	-7.83e-05	-0.04526		-6.33e-05	-7.5501e-05	-6.33e-05	-0.00133	-6.33e-05	-0.000426052
																-7.82e-05	-0.01468	-7.82e-05	-0.05637	-7.82e-05	-0.04276		-6.32e-05	7.2897e-05	-6.32e-05	-0.00165	-6.32e-05	-0.000558932
																-7.81e-05	-0.00977	-7.81e-05	-0.03621	-7.81e-05	-0.05185		-6.31e-05	-7.775e-05	-6.31e-05	-0.00148	-6.31e-05	-0.000575231
																-7.8e-05	-0.01343	-7.8e-05	-0.02837	-7.8e-05	-0.05054		-6.3e-05	-0.000348999	-6.3e-05	-0.00118	-6.3e-05	-0.000606837
																-7.79e-05	-0.00653	-7.79e-05	-0.04865	-7.79e-05	-0.06082		-6.29e-05	-0.000289172	-6.29e-05	-0.00109	-6.29e-05	-0.00057785
																-7.78e-05	0.000103015	-7.78e-05	-0.06303	-7.78e-05	-0.06538		-6.28e-05	-0.000463118	-6.28e-05	-0.00121	-6.28e-05	-0.000339611
																-7.77e-05	0.00767	-7.77e-05	-0.05971	-7.77e-05	-0.07039		-6.27e-05	-0.000444675	-6.27e-05	-0.00116	-6.27e-05	-0.000432486
																-7.76e-05	0.01597	-7.76e-05	-0.05822	-7.76e-05	-0.0557		-6.26e-05	-0.000409922	-6.26e-05	-0.00126	-6.26e-05	-0.000506331
																-7.75e-05	0.02569	-7.75e-05	-0.05635	-7.75e-05	-0.0347		-6.25e-05	-0.000377152	-6.25e-05	-0.00144	-6.25e-05	-0.000538433
																-7.74e-05	-0.00313	-7.74e-05	-0.03654	-7.74e-05	-0.055		-6.24e-05	-0.00056051	-6.24e-05	-0.00147	-6.24e-05	-0.000576179
																-7.73e-05	-0.03177	-7.73e-05	-0.04677	-7.73e-05	-0.06913		-6.23e-05	-0.000518445	-6.23e-05	-0.000940016	-6.23e-05	-0.000680072
																-7.72e-05	-0.02394	-7.72e-05	-0.04415	-7.72e-05	-0.07017		-6.22e-05	-0.000211554	-6.22e-05	-0.000775365	-6.22e-05	-0.000792204
																-7.71e-05	-0.01962	-7.71e-05	-0.04396	-7.71e-05	-0.06284		-6.21e-05	3.0447e-05	-6.21e-05	-0.000879512	-6.21e-05	-0.000689011
																-7.7e-05	-0.01768	-7.7e-05	-0.03832	-7.7e-05	-0.0551		-6.2e-05	0.000309541	-6.2e-05	-0.00108	-6.2e-05	-0.000591102
																-7.69e-05	-0.02516	-7.69e-05	-0.0538	-7.69e-05	-0.05247		-6.19e-05	9.4004e-05	-6.19e-05	-0.00101	-6.19e-05	-0.000531909
																-7.68e-05	-0.02507	-7.68e-05	-0.08757	-7.68e-05	-0.04446		-6.18e-05	-0.000203532	-6.18e-05	-0.000693151	-6.18e-05	-0.000477231
																-7.67e-05	-0.01981	-7.67e-05	-0.09467	-7.67e-05	-0.04027		-6.17e-05	-0.000456605	-6.17e-05	-0.000835914	-6.17e-05	-0.000518454
																-7.66e-05	-0.01534	-7.66e-05	-0.0623	-7.66e-05	-0.03698		-6.16e-05	-0.000353499	-6.16e-05	-0.00138	-6.16e-05	-0.000577827
																-7.65e-05	-0.022	-7.65e-05	-0.04089	-7.65e-05	-0.03701		-6.15e-05	-0.000103949	-6.15e-05	-0.00115	-6.15e-05	-0.000676821
																-7.64e-05	-0.01801	-7.64e-05	-0.04753	-7.64e-05	-0.05137		-6.14e-05	-0.000132811	-6.14e-05	-0.000965108	-6.14e-05	-0.000675353
																-7.63e-05	-0.00227	-7.63e-05	-0.07631	-7.63e-05	-0.04394		-6.13e-05	-0.000496746	-6.13e-05	-0.0011	-6.13e-05	-0.000466011
																-7.62e-05	0.00278	-7.62e-05	-0.06426	-7.62e-05	-0.04308		-6.12e-05	-0.000482537	-6.12e-05	-0.00128	-6.12e-05	-0.000327962
																-7.61e-05	-0.0079	-7.61e-05	-0.0567	-7.61e-05	-0.03774		-6.11e-05	-0.000486533	-6.11e-05	-0.00128	-6.11e-05	-0.000269785
																-7.6e-05	-0.01255	-7.6e-05	-0.06586	-7.6e-05	-0.03323		-6.1e-05	-0.000200187	-6.1e-05	-0.00126	-6.1e-05	-0.000293083
																-7.59e-05	-0.01312	-7.59e-05	-0.05047	-7.59e-05	-0.03226		-6.09e-05	-0.000165789	-6.09e-05	-0.00143	-6.09e-05	-0.000241227
																-7.58e-05	-0.02511	-7.58e-05	-0.06705	-7.58e-05	-0.04672		-6.08e-05	-0.000232335	-6.08e-05	-0.00161	-6.08e-05	-0.000294776
																-7.57e-05	-0.02005	-7.57e-05	-0.0585	-7.57e-05	-0.05135		-6.07e-05	-0.00036389	-6.07e-05	-0.00173	-6.07e-05	-0.000508092
																-7.56e-05	-0.0095	-7.56e-05	-0.07046	-7.56e-05	-0.05007		-6.06e-05	-2.8077e-05	-6.06e-05	-0.00159	-6.06e-05	-0.000545973
																-7.55e-05	-0.01332	-7.55e-05	-0.07226	-7.55e-05	-0.04573		-6.05e-05	-5.1878e-05	-6.05e-05	-0.00107	-6.05e-05	-0.000657067
																-7.54e-05	-0.03788	-7.54e-05	-0.05613	-7.54e-05	-0.04241		-6.04e-05	-0.00064174	-6.04e-05	-0.000781727	-6.04e-05	-0.00043594
																-7.53e-05	-0.02739	-7.53e-05	-0.05108	-7.53e-05	-0.0234		-6.03e-05	-0.000897803	-6.03e-05	-0.00111	-6.03e-05	-0.000374761
																-7.52e-05	-0.02843	-7.52e-05	-0.05206	-7.52e-05	-0.02625		-6.02e-05	-0.0006812	-6.02e-05	-0.00107	-6.02e-05	-0.000495675
																-7.51e-05	-0.01876	-7.51e-05	-0.05837	-7.51e-05	-0.04435		-6.01e-05	-0.000360308	-6.01e-05	-0.00104	-6.01e-05	-0.000555049
																-7.5e-05	0.00113	-7.5e-05	-0.05704	-7.5e-05	-0.04655		-6e-05	-9.0065e-05	-6e-05	-0.000676068	-6e-05	-0.000573154
																-7.49e-05	0.00128	-7.49e-05	-0.06032	-7.49e-05	-0.03855		-5.99e-05	-0.00038245	-5.99e-05	-0.000908741	-5.99e-05	-0.000409978
																-7.48e-05	-0.01541	-7.48e-05	-0.04027	-7.48e-05	-0.0364		-5.98e-05	-0.000476291	-5.98e-05	-0.0014	-5.98e-05	-0.000249715
																-7.47e-05	-0.02452	-7.47e-05	-0.04765	-7.47e-05	-0.05024		-5.97e-05	-0.00024693	-5.97e-05	-0.00129	-5.97e-05	-0.000259084
																-7.46e-05	-0.01805	-7.46e-05	-0.06227	-7.46e-05	-0.05278		-5.96e-05	-0.000393019	-5.96e-05	-0.00106	-5.96e-05	-0.00022565
																-7.45e-05	-0.02468	-7.45e-05	-0.07371	-7.45e-05	-0.03952		-5.95e-05	-0.00049719	-5.95e-05	-0.000789201	-5.95e-05	-0.0002594
																-7.44e-05	-0.01661	-7.44e-05	-0.05848	-7.44e-05	-0.03231		-5.94e-05	-0.000271677	-5.94e-05	-0.000980145	-5.94e-05	-0.00046513
																-7.43e-05	-0.0132	-7.43e-05	-0.03417	-7.43e-05	-0.0355		-5.93e-05	-0.000185001	-5.93e-05	-0.000835113	-5.93e-05	-0.000745518
																-7.42e-05	-0.03231	-7.42e-05	-0.05359	-7.42e-05	-0.04351		-5.92e-05	-0.000267474	-5.92e-05	-0.000884095	-5.92e-05	-0.000651423
																-7.41e-05	-0.04722	-7.41e-05	-0.06694	-7.41e-05	-0.03942		-5.91e-05	-0.000176801	-5.91e-05	-0.00125	-5.91e-05	-0.000657519
																-7.4e-05	-0.04676	-7.4e-05	-0.05403	-7.4e-05	-0.04825		-5.9e-05	-0.000169637	-5.9e-05	-0.00128	-5.9e-05	-0.000728609
																-7.39e-05	-0.02481	-7.39e-05	-0.07519	-7.39e-05	-0.05142		-5.89e-05	-0.000309687	-5.89e-05	-0.000954875	-5.89e-05	-0.000663591
																-7.38e-05	-0.00542	-7.38e-05	-0.09381	-7.38e-05	-0.03501		-5.88e-05	-0.000527947	-5.88e-05	-0.000999986	-5.88e-05	-0.000608304
																-7.37e-05	-0.01434	-7.37e-05	-0.09444	-7.37e-05	-0.02278		-5.87e-05	-0.00031025	-5.87e-05	-0.00115	-5.87e-05	-0.00044707
																-7.36e-05	-0.01309	-7.36e-05	-0.07938	-7.36e-05	-0.02567		-5.86e-05	-0.000297224	-5.86e-05	-0.00129	-5.86e-05	-0.00049651
																-7.35e-05	-0.00863	-7.35e-05	-0.06432	-7.35e-05	-0.03123		-5.85e-05	-0.000598135	-5.85e-05	-0.00129	-5.85e-05	-0.000484997
																-7.34e-05	-0.01164	-7.34e-05	-0.05013	-7.34e-05	-0.031		-5.84e-05	-0.000353825	-5.84e-05	-0.00135	-5.84e-05	-0.000577782
																-7.33e-05	-0.02399	-7.33e-05	-0.0543	-7.33e-05	-0.03562		-5.83e-05	-0.000163716	-5.83e-05	-0.00139	-5.83e-05	-0.000633069
																-7.32e-05	-0.02936	-7.32e-05	-0.04959	-7.32e-05	-0.03882		-5.82e-05	-0.000370521	-5.82e-05	-0.00135	-5.82e-05	-0.000627109
																-7.31e-05	-0.01929	-7.31e-05	-0.0457	-7.31e-05	-0.03508		-5.81e-05	-0.000453645	-5.81e-05	-0.00105	-5.81e-05	-0.00052044
																-7.3e-05	-0.02938	-7.3e-05	-0.07419	-7.3e-05	-0.04361		-5.8e-05	-0.000482123	-5.8e-05	-0.000798722	-5.8e-05	-0.000484049
																-7.29e-05	-0.01151	-7.29e-05	-0.08419	-7.29e-05	-0.04774		-5.79e-05	-0.000317413	-5.79e-05	-0.00104	-5.79e-05	-0.000489106
																-7.28e-05	-0.01322	-7.28e-05	-0.07335	-7.28e-05	-0.05792		-5.78e-05	-0.0002752	-5.78e-05	-0.00127	-5.78e-05	-0.000460231
																-7.27e-05	-0.02346	-7.27e-05	-0.05877	-7.27e-05	-0.04843		-5.77e-05	-0.000195628	-5.77e-05	-0.000786131	-5.77e-05	-0.000464476
																-7.26e-05	-0.03997	-7.26e-05	-0.04214	-7.26e-05	-0.04205		-5.76e-05	5.1051e-05	-5.76e-05	-0.00106	-5.76e-05	-0.000526491
																-7.25e-05	-0.03423	-7.25e-05	-0.05835	-7.25e-05	-0.02084		-5.75e-05	-2.5413e-05	-5.75e-05	-0.00124	-5.75e-05	-0.000341507
																-7.24e-05	-0.01725	-7.24e-05	-0.0617	-7.24e-05	-0.00492		-5.74e-05	-0.000303737	-5.74e-05	-0.000755524	-5.74e-05	-0.000337759
																-7.23e-05	-0.00751	-7.23e-05	-0.04787	-7.23e-05	-0.01649		-5.73e-05	-0.000564507	-5.73e-05	-0.000884228	-5.73e-05	-0.00031848
																-7.22e-05	-0.01463	-7.22e-05	-0.06188	-7.22e-05	-0.01439		-5.72e-05	-0.000554057	-5.72e-05	-0.00113	-5.72e-05	-0.000306402
																-7.21e-05	-0.03069	-7.21e-05	-0.05293	-7.21e-05	-0.02217		-5.71e-05	-0.000813702	-5.71e-05	-0.000973427	-5.71e-05	-0.000337782
																-7.2e-05	-0.03085	-7.2e-05	-0.04809	-7.2e-05	-0.03695		-5.7e-05	-0.000872078	-5.7e-05	-0.00117	-5.7e-05	-0.000332183
																-7.19e-05	-0.00741	-7.19e-05	-0.05665	-7.19e-05	-0.03445		-5.69e-05	-0.000804407	-5.69e-05	-0.00143	-5.69e-05	-0.00033496
																-7.18e-05	-0.01252	-7.18e-05	-0.08066	-7.18e-05	-0.0258		-5.68e-05	-0.000484136	-5.68e-05	-0.00116	-5.68e-05	-0.000522066
																-7.17e-05	-0.02154	-7.17e-05	-0.07401	-7.17e-05	-0.03282		-5.67e-05	-0.000352285	-5.67e-05	-0.00102	-5.67e-05	-0.000543919
																-7.16e-05	-0.02847	-7.16e-05	-0.07455	-7.16e-05	-0.04199		-5.66e-05	-0.000543874	-5.66e-05	-0.00116	-5.66e-05	-0.000417857
																-7.15e-05	-0.02098	-7.15e-05	-0.078	-7.15e-05	-0.03798		-5.65e-05	-0.000592392	-5.65e-05	-0.00125	-5.65e-05	-0.000450614
																-7.14e-05	-0.02295	-7.14e-05	-0.09028	-7.14e-05	-0.04195		-5.64e-05	-0.000628744	-5.64e-05	-0.00101	-5.64e-05	-0.000525384
																-7.13e-05	-0.04451	-7.13e-05	-0.08108	-7.13e-05	-0.03554		-5.63e-05	-0.000740761	-5.63e-05	-0.0011	-5.63e-05	-0.000670477
																-7.12e-05	-0.03388	-7.12e-05	-0.08347	-7.12e-05	-0.03227		-5.62e-05	-0.000473686	-5.62e-05	-0.00138	-5.62e-05	-0.000662282
																-7.11e-05	-0.01014	-7.11e-05	-0.07804	-7.11e-05	-0.05278		-5.61e-05	-0.000302346	-5.61e-05	-0.00152	-5.61e-05	-0.00065657
																-7.1e-05	-0.00767	-7.1e-05	-0.07497	-7.1e-05	-0.07143		-5.6e-05	-0.000336774	-5.6e-05	-0.00104	-5.6e-05	-0.000590379
																-7.09e-05	-0.01211	-7.09e-05	-0.05937	-7.09e-05	-0.06049		-5.59e-05	-0.0005397	-5.59e-05	-0.000947624	-5.59e-05	-0.000670996
																-7.08e-05	-0.01646	-7.08e-05	-0.02896	-7.08e-05	-0.06322		-5.58e-05	-0.000541742	-5.58e-05	-0.00117	-5.58e-05	-0.000713754
																-7.07e-05	-0.01462	-7.07e-05	-0.04948	-7.07e-05	-0.05382		-5.57e-05	-0.000496184	-5.57e-05	-0.00111	-5.57e-05	-0.000618915
																-7.06e-05	-0.02079	-7.06e-05	-0.07079	-7.06e-05	-0.05302		-5.56e-05	-0.000485882	-5.56e-05	-0.00107	-5.56e-05	-0.000629931
																-7.05e-05	-0.03068	-7.05e-05	-0.0478	-7.05e-05	-0.05219		-5.55e-05	0.000129231	-5.55e-05	-0.0013	-5.55e-05	-0.00066016
																-7.04e-05	-0.05063	-7.04e-05	-0.02715	-7.04e-05	-0.03064		-5.54e-05	7.446e-06	-5.54e-05	-0.00155	-5.54e-05	-0.000513103
																-7.03e-05	-0.05336	-7.03e-05	-0.05896	-7.03e-05	-0.02802		-5.53e-05	-0.000189915	-5.53e-05	-0.00134	-5.53e-05	-0.00054349
																-7.02e-05	-0.01866	-7.02e-05	-0.07526	-7.02e-05	-0.03176		-5.52e-05	-0.000203473	-5.52e-05	-0.000998785	-5.52e-05	-0.000591169
																-7.01e-05	-0.01218	-7.01e-05	-0.06853	-7.01e-05	-0.03377		-5.51e-05	-3.5448e-05	-5.51e-05	-0.0011	-5.51e-05	-0.000566133
																-7e-05	-0.03904	-7e-05	-0.06873	-7e-05	-0.03509		-5.5e-05	-0.000196812	-5.5e-05	-0.00158	-5.5e-05	-0.000616928
																-6.99e-05	-0.02295	-6.99e-05	-0.088	-6.99e-05	-0.02786		-5.49e-05	-0.000253857	-5.49e-05	-0.00124	-5.49e-05	-0.000647676
																-6.98e-05	-0.00595	-6.98e-05	-0.08606	-6.98e-05	-0.0367		-5.48e-05	-0.000259925	-5.48e-05	-0.00128	-5.48e-05	-0.000596249
																-6.97e-05	-0.00567	-6.97e-05	-0.08284	-6.97e-05	-0.04794		-5.47e-05	-0.00051362	-5.47e-05	-0.00141	-5.47e-05	-0.00043673
																-6.96e-05	-0.01581	-6.96e-05	-0.05173	-6.96e-05	-0.04411		-5.46e-05	-0.000344944	-5.46e-05	-0.000919863	-5.46e-05	-0.00036713
																-6.95e-05	-0.04397	-6.95e-05	-0.05882	-6.95e-05	-0.04259		-5.45e-05	-0.000427979	-5.45e-05	-0.000859003	-5.45e-05	-0.000462263
																-6.94e-05	-0.04751	-6.94e-05	-0.06914	-6.94e-05	-0.04471		-5.44e-05	-0.000388282	-5.44e-05	-0.00133	-5.44e-05	-0.000396817
																-6.93e-05	-0.03015	-6.93e-05	-0.0725	-6.93e-05	-0.0536		-5.43e-05	-0.000289824	-5.43e-05	-0.000960748	-5.43e-05	-0.000329203
																-6.92e-05	-0.01982	-6.92e-05	-0.06158	-6.92e-05	-0.06814		-5.42e-05	-0.000119638	-5.42e-05	-0.000740175	-5.42e-05	-0.00041131
																-6.91e-05	-0.02066	-6.91e-05	-0.05508	-6.91e-05	-0.07875		-5.41e-05	-7.6596e-05	-5.41e-05	-0.00117	-5.41e-05	-0.000464205
																-6.9e-05	-0.00966	-6.9e-05	-0.06145	-6.9e-05	-0.0641		-5.4e-05	-0.000310753	-5.4e-05	-0.00134	-5.4e-05	-0.000391105
																-6.89e-05	-0.00823	-6.89e-05	-0.0688	-6.89e-05	-0.05469		-5.39e-05	-0.000510719	-5.39e-05	-0.00106	-5.39e-05	-0.000262154
																-6.88e-05	-0.01895	-6.88e-05	-0.04913	-6.88e-05	-0.04715		-5.38e-05	-0.00057472	-5.38e-05	-0.000832132	-5.38e-05	-0.000298681
																-6.87e-05	-0.03188	-6.87e-05	-0.04885	-6.87e-05	-0.03557		-5.37e-05	-0.00051735	-5.37e-05	-0.00125	-5.37e-05	-0.000351937
																-6.86e-05	-0.03041	-6.86e-05	-0.10953	-6.86e-05	-0.02879		-5.36e-05	-0.000226889	-5.36e-05	-0.00146	-5.36e-05	-0.000313784
																-6.85e-05	-0.0165	-6.85e-05	-0.10624	-6.85e-05	-0.04351		-5.35e-05	-7.9467e-05	-5.35e-05	-0.000884184	-5.35e-05	-0.00039781
																-6.84e-05	-0.01102	-6.84e-05	-0.08203	-6.84e-05	-0.05007		-5.34e-05	-0.000282986	-5.34e-05	-0.000858202	-5.34e-05	-0.000431222
																-6.83e-05	-0.00392	-6.83e-05	-0.05849	-6.83e-05	-0.04514		-5.33e-05	-0.000390266	-5.33e-05	-0.00126	-5.33e-05	-0.000365866
																-6.82e-05	0.00346	-6.82e-05	-0.07021	-6.82e-05	-0.017		-5.32e-05	-0.000489553	-5.32e-05	-0.00176	-5.32e-05	-0.000403093
																-6.81e-05	8.22713e-05	-6.81e-05	-0.0833	-6.81e-05	-0.01266		-5.31e-05	-0.000488221	-5.31e-05	-0.00171	-5.31e-05	-0.000535092
																-6.8e-05	-0.01896	-6.8e-05	-0.10425	-6.8e-05	-0.0184		-5.3e-05	-0.000361936	-5.3e-05	-0.00132	-5.3e-05	-0.000554236
																-6.79e-05	-0.03466	-6.79e-05	-0.10809	-6.79e-05	-0.02968		-5.29e-05	-0.000463295	-5.29e-05	-0.00136	-5.29e-05	-0.000496443
																-6.78e-05	-0.03969	-6.78e-05	-0.09205	-6.78e-05	-0.05566		-5.28e-05	-0.000448139	-5.28e-05	-0.00116	-5.28e-05	-0.00058916
																-6.77e-05	-0.02877	-6.77e-05	-0.06622	-6.77e-05	-0.06086		-5.27e-05	-0.000398169	-5.27e-05	-0.000873373	-5.27e-05	-0.000667271
																-6.76e-05	-0.02285	-6.76e-05	-0.05278	-6.76e-05	-0.04544		-5.26e-05	-0.000275822	-5.26e-05	-0.00117	-5.26e-05	-0.000617041
																-6.75e-05	-0.03201	-6.75e-05	-0.08081	-6.75e-05	-0.03281		-5.25e-05	-0.000231595	-5.25e-05	-0.00126	-5.25e-05	-0.000573786
																-6.74e-05	-0.01794	-6.74e-05	-0.08834	-6.74e-05	-0.04964		-5.24e-05	-0.000204302	-5.24e-05	-0.00128	-5.24e-05	-0.000528387
																-6.73e-05	-0.02055	-6.73e-05	-0.07638	-6.73e-05	-0.04801		-5.23e-05	-0.000152497	-5.23e-05	-0.000922443	-5.23e-05	-0.000622504
																-6.72e-05	-0.02829	-6.72e-05	-0.05145	-6.72e-05	-0.04153		-5.22e-05	-1.07e-05	-5.22e-05	-0.00108	-5.22e-05	-0.000550488
																-6.71e-05	0.00382	-6.71e-05	-0.02939	-6.71e-05	-0.05443		-5.21e-05	-0.000102913	-5.21e-05	-0.000871682	-5.21e-05	-0.000571303
																-6.7e-05	0.00789	-6.7e-05	-0.02455	-6.7e-05	-0.05839		-5.2e-05	-0.000405067	-5.2e-05	-0.00065409	-5.2e-05	-0.000541887
																-6.69e-05	-0.01462	-6.69e-05	-0.05419	-6.69e-05	-0.05817		-5.19e-05	-0.000624156	-5.19e-05	-0.000718242	-5.19e-05	-0.000528364
																-6.68e-05	-0.01735	-6.68e-05	-0.08869	-6.68e-05	-0.05844		-5.18e-05	-0.000314276	-5.18e-05	-0.00122	-5.18e-05	-0.000373338
																-6.67e-05	-0.01401	-6.67e-05	-0.08466	-6.67e-05	-0.05216		-5.17e-05	-0.000277006	-5.17e-05	-0.00164	-5.17e-05	-0.000111553
																-6.66e-05	-0.00555	-6.66e-05	-0.07744	-6.66e-05	-0.0403		-5.16e-05	-0.000379845	-5.16e-05	-0.00184	-5.16e-05	-0.000152324
																-6.65e-05	0.00718	-6.65e-05	-0.0658	-6.65e-05	-0.04088		-5.15e-05	-0.000292133	-5.15e-05	-0.00152	-5.15e-05	-0.000272539
																-6.64e-05	-0.01755	-6.64e-05	-0.06804	-6.64e-05	-0.02795		-5.14e-05	-0.000297935	-5.14e-05	-0.00139	-5.14e-05	-0.00047775
																-6.63e-05	-0.01697	-6.63e-05	-0.06902	-6.63e-05	-0.0329		-5.13e-05	-0.000392604	-5.13e-05	-0.001	-5.13e-05	-0.000567352
																-6.62e-05	-0.02525	-6.62e-05	-0.07573	-6.62e-05	-0.04206		-5.12e-05	-0.000273098	-5.12e-05	-0.000948558	-5.12e-05	-0.000622572
																-6.61e-05	-0.02916	-6.61e-05	-0.06174	-6.61e-05	-0.03871		-5.11e-05	-5.3861e-05	-5.11e-05	-0.000957767	-5.11e-05	-0.00072283
																-6.6e-05	-0.02002	-6.6e-05	-0.08212	-6.6e-05	-0.04301		-5.1e-05	-0.000239114	-5.1e-05	-0.000896551	-5.1e-05	-0.000585616
																-6.59e-05	-0.03651	-6.59e-05	-0.08289	-6.59e-05	-0.05501		-5.09e-05	-0.000242726	-5.09e-05	-0.000726695	-5.09e-05	-0.000601351
																-6.58e-05	-0.03414	-6.58e-05	-0.05242	-6.58e-05	-0.05704		-5.08e-05	-0.000270345	-5.08e-05	-0.000465816	-5.08e-05	-0.000582275
																-6.57e-05	-0.01276	-6.57e-05	-0.05872	-6.57e-05	-0.06086		-5.07e-05	-0.000156138	-5.07e-05	-0.000693463	-5.07e-05	-0.000508069
																-6.56e-05	-0.00794	-6.56e-05	-0.06775	-6.56e-05	-0.06737		-5.06e-05	-0.000140419	-5.06e-05	-0.000970891	-5.06e-05	-0.000504389
																-6.55e-05	-0.00935	-6.55e-05	-0.08109	-6.55e-05	-0.06632		-5.05e-05	-0.000241897	-5.05e-05	-0.0011	-5.05e-05	-0.000445603
																-6.54e-05	-0.01184	-6.54e-05	-0.07079	-6.54e-05	-0.05814		-5.04e-05	-0.000374487	-5.04e-05	-0.00125	-5.04e-05	-0.00051965
																-6.53e-05	-0.01715	-6.53e-05	-0.06819	-6.53e-05	-0.03822		-5.03e-05	-0.000463118	-5.03e-05	-0.00129	-5.03e-05	-0.000557577
																-6.52e-05	-0.03347	-6.52e-05	-0.08062	-6.52e-05	-0.03272		-5.02e-05	-0.000490855	-5.02e-05	-0.00119	-5.02e-05	-0.000441223
																-6.51e-05	-0.0244	-6.51e-05	-0.07572	-6.51e-05	-0.03832		-5.01e-05	-0.000303471	-5.01e-05	-0.00131	-5.01e-05	-0.000470052
																-6.5e-05	-0.01739	-6.5e-05	-0.0424	-6.5e-05	-0.03545		-5e-05	-0.000391035	-5e-05	-0.0015	-5e-05	-0.000549811
																-6.49e-05	-0.01175	-6.49e-05	-0.04535	-6.49e-05	-0.04247		-4.99e-05	-0.000176002	-4.99e-05	-0.00152	-4.99e-05	-0.000567736
																-6.48e-05	-0.00816	-6.48e-05	-0.04173	-6.48e-05	-0.02647		-4.98e-05	-0.000137163	-4.98e-05	-0.00139	-4.98e-05	-0.000557464
																-6.47e-05	-0.01889	-6.47e-05	-0.05511	-6.47e-05	-0.03578		-4.97e-05	-0.00034974	-4.97e-05	-0.00128	-4.97e-05	-0.00038431
																-6.46e-05	-0.01429	-6.46e-05	-0.03707	-6.46e-05	-0.04485		-4.96e-05	-0.000428187	-4.96e-05	-0.00141	-4.96e-05	-0.000279492
																-6.45e-05	-0.0231	-6.45e-05	-0.02488	-6.45e-05	-0.03906		-4.95e-05	-0.000328988	-4.95e-05	-0.00115	-4.95e-05	-0.000448176
																-6.44e-05	-0.02744	-6.44e-05	-0.03529	-6.44e-05	-0.04158		-4.94e-05	-0.000309095	-4.94e-05	-0.00118	-4.94e-05	-0.000538772
																-6.43e-05	-0.03091	-6.43e-05	-0.0712	-6.43e-05	-0.03804		-4.93e-05	-0.000389821	-4.93e-05	-0.00126	-4.93e-05	-0.000359658
																-6.42e-05	-0.02275	-6.42e-05	-0.0853	-6.42e-05	-0.04039		-4.92e-05	-0.000410277	-4.92e-05	-0.0014	-4.92e-05	-0.000444519
																-6.41e-05	-0.00946	-6.41e-05	-0.07259	-6.41e-05	-0.0463		-4.91e-05	-0.000303411	-4.91e-05	-0.00151	-4.91e-05	-0.00050685
																-6.4e-05	-0.01278	-6.4e-05	-0.05103	-6.4e-05	-0.04112		-4.9e-05	-0.000307911	-4.9e-05	-0.000955098	-4.9e-05	-0.000488631
																-6.39e-05	-0.02646	-6.39e-05	-0.058	-6.39e-05	-0.05854		-4.89e-05	-0.000241749	-4.89e-05	-0.000596567	-4.89e-05	-0.000501545
																-6.38e-05	-0.04842	-6.38e-05	-0.05394	-6.38e-05	-0.06228		-4.88e-05	-0.000398702	-4.88e-05	-0.00072625	-4.88e-05	-0.000429055
																-6.37e-05	-0.04704	-6.37e-05	-0.02947	-6.37e-05	-0.04447		-4.87e-05	-0.000174373	-4.87e-05	-0.000848904	-4.87e-05	-0.000329
																-6.36e-05	-0.03646	-6.36e-05	-0.02213	-6.36e-05	-0.02966		-4.86e-05	-0.000169548	-4.86e-05	-0.00103	-4.86e-05	-0.000285678
																-6.35e-05	-0.02863	-6.35e-05	-0.03251	-6.35e-05	-0.02442		-4.85e-05	-0.000233816	-4.85e-05	-0.000994336	-4.85e-05	-0.000268001
																-6.34e-05	-0.02245	-6.34e-05	-0.05271	-6.34e-05	-0.02743		-4.84e-05	-0.000395357	-4.84e-05	-0.000940951	-4.84e-05	-0.000169595
																-6.33e-05	-0.00482	-6.33e-05	-0.07525	-6.33e-05	-0.03535		-4.83e-05	-5.7946e-05	-4.83e-05	-0.000627486	-4.83e-05	-0.000149999
																-6.32e-05	0.00465	-6.32e-05	-0.09333	-6.32e-05	-0.04638		-4.82e-05	8.2903e-05	-4.82e-05	-0.000664768	-4.82e-05	-0.000267392
																-6.31e-05	-0.00496	-6.31e-05	-0.08354	-6.31e-05	-0.04773		-4.81e-05	-0.000156997	-4.81e-05	-0.00131	-4.81e-05	-0.000390925
																-6.3e-05	-0.02228	-6.3e-05	-0.06642	-6.3e-05	-0.05035		-4.8e-05	-0.000276414	-4.8e-05	-0.00204	-4.8e-05	-0.000466711
																-6.29e-05	-0.01846	-6.29e-05	-0.06173	-6.29e-05	-0.04795		-4.79e-05	-0.000259866	-4.79e-05	-0.002	-4.79e-05	-0.000509153
																-6.28e-05	-0.02956	-6.28e-05	-0.06836	-6.28e-05	-0.02818		-4.78e-05	-0.000355364	-4.78e-05	-0.00151	-4.78e-05	-0.000604805
																-6.27e-05	-0.02838	-6.27e-05	-0.06534	-6.27e-05	-0.03589		-4.77e-05	-0.000240743	-4.77e-05	-0.00115	-4.77e-05	-0.000772879
																-6.26e-05	-0.02616	-6.26e-05	-0.07122	-6.26e-05	-0.04201		-4.76e-05	-0.00019998	-4.76e-05	-0.00122	-4.76e-05	-0.000755948
																-6.25e-05	-0.02407	-6.25e-05	-0.08158	-6.25e-05	-0.04468		-4.75e-05	-4.4477e-05	-4.75e-05	-0.000849972	-4.75e-05	-0.000557893
																-6.24e-05	-0.03577	-6.24e-05	-0.08331	-6.24e-05	-0.04781		-4.74e-05	2.6658e-05	-4.74e-05	-0.000520136	-4.74e-05	-0.000689531
																-6.23e-05	-0.03309	-6.23e-05	-0.05313	-6.23e-05	-0.05643		-4.73e-05	-0.000202822	-4.73e-05	-0.00115	-4.73e-05	-0.000706304
																-6.22e-05	-0.0135	-6.22e-05	-0.04383	-6.22e-05	-0.06573		-4.72e-05	-0.000335471	-4.72e-05	-0.00117	-4.72e-05	-0.000499919
																-6.21e-05	0.00194	-6.21e-05	-0.04971	-6.21e-05	-0.05717		-4.71e-05	-0.000277006	-4.71e-05	-0.00107	-4.71e-05	-0.000444745
																-6.2e-05	0.01976	-6.2e-05	-0.06121	-6.2e-05	-0.04905		-4.7e-05	-0.000277095	-4.7e-05	-0.00112	-4.7e-05	-0.000541345
																-6.19e-05	0.006	-6.19e-05	-0.0572	-6.19e-05	-0.04413		-4.69e-05	-0.000207588	-4.69e-05	-0.00129	-4.69e-05	-0.000429281
																-6.18e-05	-0.01299	-6.18e-05	-0.03918	-6.18e-05	-0.0396		-4.68e-05	-0.000394676	-4.68e-05	-0.00159	-4.68e-05	-0.000391625
																-6.17e-05	-0.02914	-6.17e-05	-0.04725	-6.17e-05	-0.04302		-4.67e-05	-0.000645026	-4.67e-05	-0.002	-4.67e-05	-0.000458425
																-6.16e-05	-0.02256	-6.16e-05	-0.07782	-6.16e-05	-0.04794		-4.66e-05	-0.000387276	-4.66e-05	-0.00167	-4.66e-05	-0.000506985
																-6.15e-05	-0.00663	-6.15e-05	-0.06489	-6.15e-05	-0.05616		-4.65e-05	-0.000157322	-4.65e-05	-0.00133	-4.65e-05	-0.000368891
																-6.14e-05	-0.00848	-6.14e-05	-0.05455	-6.14e-05	-0.05604		-4.64e-05	-0.00021635	-4.64e-05	-0.00124	-4.64e-05	-0.000412055
																-6.13e-05	-0.03171	-6.13e-05	-0.06228	-6.13e-05	-0.03867		-4.63e-05	-0.000388993	-4.63e-05	-0.00113	-4.63e-05	-0.000538117
																-6.12e-05	-0.0308	-6.12e-05	-0.0722	-6.12e-05	-0.02721		-4.62e-05	-0.00026176	-4.62e-05	-0.0014	-4.62e-05	-0.000572138
																-6.11e-05	-0.03105	-6.11e-05	-0.07209	-6.11e-05	-0.02239		-4.61e-05	-4.3175e-05	-4.61e-05	-0.00136	-4.61e-05	-0.000505563
																-6.1e-05	-0.01278	-6.1e-05	-0.07144	-6.1e-05	-0.02432		-4.6e-05	-8.2102e-05	-4.6e-05	-0.00158	-4.6e-05	-0.000420092
																-6.09e-05	-0.01058	-6.09e-05	-0.08067	-6.09e-05	-0.02002		-4.59e-05	-0.000243673	-4.59e-05	-0.00152	-4.59e-05	-0.000481588
																-6.08e-05	-0.01483	-6.08e-05	-0.09088	-6.08e-05	-0.02446		-4.58e-05	-0.00033331	-4.58e-05	-0.0018	-4.58e-05	-0.000611578
																-6.07e-05	-0.02323	-6.07e-05	-0.09769	-6.07e-05	-0.04216		-4.57e-05	-0.000448524	-4.57e-05	-0.0016	-4.57e-05	-0.000643003
																-6.06e-05	-0.00179	-6.06e-05	-0.09009	-6.06e-05	-0.0453		-4.56e-05	-0.00031022	-4.56e-05	-0.00112	-4.56e-05	-0.000668332
																-6.05e-05	-0.00331	-6.05e-05	-0.06046	-6.05e-05	-0.05452		-4.55e-05	-0.00019918	-4.55e-05	-0.00125	-4.55e-05	-0.000515948
																-6.04e-05	-0.04096	-6.04e-05	-0.04419	-6.04e-05	-0.03617		-4.54e-05	-0.000421467	-4.54e-05	-0.000933388	-4.54e-05	-0.000563921
																-6.03e-05	-0.0573	-6.03e-05	-0.06247	-6.03e-05	-0.0311		-4.53e-05	-0.000546864	-4.53e-05	-0.000745825	-4.53e-05	-0.000689328
																-6.02e-05	-0.04348	-6.02e-05	-0.06056	-6.02e-05	-0.04113		-4.52e-05	-7.5353e-05	-4.52e-05	-0.00125	-4.52e-05	-0.000597761
																-6.01e-05	-0.023	-6.01e-05	-0.05881	-6.01e-05	-0.04605		-4.51e-05	0.000249211	-4.51e-05	-0.00143	-4.51e-05	-0.000431877
																-6e-05	-0.00575	-6e-05	-0.03821	-6e-05	-0.04756		-4.5e-05	-0.000286538	-4.5e-05	-0.00149	-4.5e-05	-0.000452962
																-5.99e-05	-0.02441	-5.99e-05	-0.05137	-5.99e-05	-0.03402		-4.49e-05	-0.000419631	-4.49e-05	-0.00115	-4.49e-05	-0.000359635
																-5.98e-05	-0.0304	-5.98e-05	-0.07928	-5.98e-05	-0.02072		-4.48e-05	-0.000372652	-4.48e-05	-0.000836492	-4.48e-05	-0.000433231
																-5.97e-05	-0.01576	-5.97e-05	-0.07274	-5.97e-05	-0.0215		-4.47e-05	-0.00018731	-4.47e-05	-0.00109	-4.47e-05	-0.000495652
																-5.96e-05	-0.02508	-5.96e-05	-0.06	-5.96e-05	-0.01872		-4.46e-05	-6.0255e-05	-4.46e-05	-0.00148	-4.46e-05	-0.000586158
																-5.95e-05	-0.03173	-5.95e-05	-0.04461	-5.95e-05	-0.02152		-4.45e-05	-0.00016046	-4.45e-05	-0.00144	-4.45e-05	-0.000527348
																-5.94e-05	-0.01734	-5.94e-05	-0.0554	-5.94e-05	-0.03859		-4.44e-05	-0.000457345	-4.44e-05	-0.00147	-4.44e-05	-0.000523036
																-5.93e-05	-0.01181	-5.93e-05	-0.0472	-5.93e-05	-0.06186		-4.43e-05	-0.000408649	-4.43e-05	-0.00143	-4.43e-05	-0.000581642
																-5.92e-05	-0.01707	-5.92e-05	-0.04997	-5.92e-05	-0.05405		-4.42e-05	-0.000298261	-4.42e-05	-0.00114	-4.42e-05	-0.000535295
																-5.91e-05	-0.01128	-5.91e-05	-0.07057	-5.91e-05	-0.05456		-4.41e-05	-0.000368152	-4.41e-05	-0.00113	-4.41e-05	-0.000568142
																-5.9e-05	-0.01083	-5.9e-05	-0.07213	-5.9e-05	-0.06046		-4.4e-05	-0.000346098	-4.4e-05	-0.00169	-4.4e-05	-0.000460638
																-5.89e-05	-0.01977	-5.89e-05	-0.05397	-5.89e-05	-0.05506		-4.39e-05	-0.000171768	-4.39e-05	-0.00159	-4.39e-05	-0.000341733
																-5.88e-05	-0.0337	-5.88e-05	-0.05652	-5.88e-05	-0.05047		-4.38e-05	2.4231e-05	-4.38e-05	-0.00155	-4.38e-05	-0.000313626
																-5.87e-05	-0.0198	-5.87e-05	-0.06526	-5.87e-05	-0.0371		-4.37e-05	-8.7638e-05	-4.37e-05	-0.00152	-4.37e-05	-0.000373248
																-5.86e-05	-0.01897	-5.86e-05	-0.07288	-5.86e-05	-0.0412		-4.36e-05	-0.000173722	-4.36e-05	-0.00157	-4.36e-05	-0.000327081
																-5.85e-05	-0.03818	-5.85e-05	-0.07294	-5.85e-05	-0.04024		-4.35e-05	-0.000208535	-4.35e-05	-0.00144	-4.35e-05	-0.000467794
																-5.84e-05	-0.02258	-5.84e-05	-0.07624	-5.84e-05	-0.04794		-4.34e-05	-0.00024838	-4.34e-05	-0.0012	-4.34e-05	-0.000594985
																-5.83e-05	-0.01045	-5.83e-05	-0.07847	-5.83e-05	-0.05253		-4.33e-05	-0.000301576	-4.33e-05	-0.00106	-4.33e-05	-0.000635643
																-5.82e-05	-0.02365	-5.82e-05	-0.07625	-5.82e-05	-0.05203		-4.32e-05	-0.00044281	-4.32e-05	-0.00112	-4.32e-05	-0.000402912
																-5.81e-05	-0.02895	-5.81e-05	-0.05932	-5.81e-05	-0.04318		-4.31e-05	-0.000334968	-4.31e-05	-0.00147	-4.31e-05	-0.000321347
																-5.8e-05	-0.03077	-5.8e-05	-0.04515	-5.8e-05	-0.04016		-4.3e-05	-0.000197404	-4.3e-05	-0.00118	-4.3e-05	-0.000263215
																-5.79e-05	-0.02026	-5.79e-05	-0.05856	-5.79e-05	-0.04058		-4.29e-05	-0.000151491	-4.29e-05	-0.00106	-4.29e-05	-0.000461992
																-5.78e-05	-0.01756	-5.78e-05	-0.07167	-5.78e-05	-0.03819		-4.28e-05	0.000111677	-4.28e-05	-0.000982814	-4.28e-05	-0.000515812
																-5.77e-05	-0.01249	-5.77e-05	-0.04443	-5.77e-05	-0.03854		-4.27e-05	3.2164e-05	-4.27e-05	-0.00139	-4.27e-05	-0.000483281
																-5.76e-05	0.00326	-5.76e-05	-0.05968	-5.76e-05	-0.04369		-4.26e-05	-0.000322387	-4.26e-05	-0.00156	-4.26e-05	-0.000386748
																-5.75e-05	-0.00162	-5.75e-05	-0.07018	-5.75e-05	-0.02834		-4.25e-05	-0.000441833	-4.25e-05	-0.00141	-4.25e-05	-0.000369614
																-5.74e-05	-0.01939	-5.74e-05	-0.0427	-5.74e-05	-0.02803		-4.24e-05	-0.000331593	-4.24e-05	-0.00101	-4.24e-05	-0.000465424
																-5.73e-05	-0.03603	-5.73e-05	-0.04998	-5.73e-05	-0.02643		-4.23e-05	-0.000595678	-4.23e-05	-0.00105	-4.23e-05	-0.000600403
																-5.72e-05	-0.03536	-5.72e-05	-0.06388	-5.72e-05	-0.02542		-4.22e-05	-0.000757664	-4.22e-05	-0.000731278	-4.22e-05	-0.000501296
																-5.71e-05	-0.05194	-5.71e-05	-0.05502	-5.71e-05	-0.02803		-4.21e-05	-0.000619094	-4.21e-05	-0.00087186	-4.21e-05	-0.000445287
																-5.7e-05	-0.05566	-5.7e-05	-0.06631	-5.7e-05	-0.02756		-4.2e-05	-0.000243614	-4.2e-05	-0.000927915	-4.2e-05	-0.000435534
																-5.69e-05	-0.05134	-5.69e-05	-0.08061	-5.69e-05	-0.02779		-4.19e-05	-0.00032292	-4.19e-05	-0.000891702	-4.19e-05	-0.000371081
																-5.68e-05	-0.0309	-5.68e-05	-0.06534	-5.68e-05	-0.04332		-4.18e-05	-0.000483899	-4.18e-05	-0.000796453	-4.18e-05	-0.000424653
																-5.67e-05	-0.02248	-5.67e-05	-0.05793	-5.67e-05	-0.04513		-4.17e-05	-0.00030652	-4.17e-05	-0.000761885	-4.17e-05	-0.000355233
																-5.66e-05	-0.03471	-5.66e-05	-0.06558	-5.66e-05	-0.03467		-4.16e-05	-0.000193763	-4.16e-05	-0.00070196	-4.16e-05	-0.000289877
																-5.65e-05	-0.03781	-5.65e-05	-0.07088	-5.65e-05	-0.03739		-4.15e-05	-0.000204657	-4.15e-05	-0.000979922	-4.15e-05	-0.000347083
																-5.64e-05	-0.04013	-5.64e-05	-0.05731	-5.64e-05	-0.04359		-4.14e-05	-0.000277006	-4.14e-05	-0.00119	-4.14e-05	-0.000409437
																-5.63e-05	-0.04728	-5.63e-05	-0.06195	-5.63e-05	-0.05563		-4.13e-05	-0.000389289	-4.13e-05	-0.000967065	-4.13e-05	-0.000526807
																-5.62e-05	-0.03023	-5.62e-05	-0.07826	-5.62e-05	-0.05495		-4.12e-05	-0.00044432	-4.12e-05	-0.000794629	-4.12e-05	-0.0004021
																-5.61e-05	-0.0193	-5.61e-05	-0.08574	-5.61e-05	-0.05448		-4.11e-05	-0.000490826	-4.11e-05	-0.000713393	-4.11e-05	-0.000306921
																-5.6e-05	-0.02149	-5.6e-05	-0.059	-5.6e-05	-0.04899		-4.1e-05	-0.000186955	-4.1e-05	-0.00107	-4.1e-05	-0.000195557
																-5.59e-05	-0.03445	-5.59e-05	-0.05356	-5.59e-05	-0.05568		-4.09e-05	-0.000150218	-4.09e-05	-0.00173	-4.09e-05	-0.00026019
																-5.58e-05	-0.03458	-5.58e-05	-0.06624	-5.58e-05	-0.05922		-4.08e-05	-0.000321558	-4.08e-05	-0.00169	-4.08e-05	-0.000411988
																-5.57e-05	-0.03167	-5.57e-05	-0.06246	-5.57e-05	-0.05135		-4.07e-05	-0.000399354	-4.07e-05	-0.000904203	-4.07e-05	-0.000318457
																-5.56e-05	-0.03101	-5.56e-05	-0.06063	-5.56e-05	-0.05227		-4.06e-05	-0.000345506	-4.06e-05	-0.000146346	-4.06e-05	-0.00035126
																-5.55e-05	0.00825	-5.55e-05	-0.07353	-5.55e-05	-0.05478		-4.05e-05	-0.000580167	-4.05e-05	-0.00017126	-4.05e-05	-0.000561347
																-5.54e-05	0.000475246	-5.54e-05	-0.08784	-5.54e-05	-0.04257		-4.04e-05	-0.000550682	-4.04e-05	-0.000622192	-4.04e-05	-0.0006251
																-5.53e-05	-0.01212	-5.53e-05	-0.07572	-5.53e-05	-0.0451		-4.03e-05	-0.000228961	-4.03e-05	-0.000995226	-4.03e-05	-0.000699645
																-5.52e-05	-0.01299	-5.52e-05	-0.05645	-5.52e-05	-0.04905		-4.02e-05	-1.5082e-05	-4.02e-05	-0.00107	-4.02e-05	-0.000693052
																-5.51e-05	-0.00226	-5.51e-05	-0.06214	-5.51e-05	-0.04697		-4.01e-05	9.5277e-05	-4.01e-05	-0.000502163	-4.01e-05	-0.000618395
																-5.5e-05	-0.01256	-5.5e-05	-0.08953	-5.5e-05	-0.05119		-4e-05	1.3751e-05	-4e-05	-0.000606088	-4e-05	-0.000573809
																-5.49e-05	-0.0162	-5.49e-05	-0.06985	-5.49e-05	-0.05374		-3.99e-05	-4.7911e-05	-3.99e-05	-0.00136	-3.99e-05	-0.000557961
																-5.48e-05	-0.01659	-5.48e-05	-0.07217	-5.48e-05	-0.04947		-3.98e-05	-0.000124848	-3.98e-05	-0.00145	-3.98e-05	-0.000588957
																-5.47e-05	-0.03278	-5.47e-05	-0.07987	-5.47e-05	-0.03624		-3.97e-05	-0.000176742	-3.97e-05	-0.000877377	-3.97e-05	-0.000528229
																-5.46e-05	-0.02202	-5.46e-05	-0.05199	-5.46e-05	-0.03046		-3.96e-05	-0.00061939	-3.96e-05	-0.000683052	-3.96e-05	-0.00057347
																-5.45e-05	-0.02732	-5.45e-05	-0.04855	-5.45e-05	-0.03836		-3.95e-05	-0.000675428	-3.95e-05	-0.00103	-3.95e-05	-0.000759289
																-5.44e-05	-0.02478	-5.44e-05	-0.07495	-5.44e-05	-0.03293		-3.94e-05	-0.00048156	-3.94e-05	-0.00166	-3.94e-05	-0.000813267
																-5.43e-05	-0.0185	-5.43e-05	-0.0543	-5.43e-05	-0.02732		-3.93e-05	-0.000320107	-3.93e-05	-0.00171	-3.93e-05	-0.000650972
																-5.42e-05	-0.00764	-5.42e-05	-0.04184	-5.42e-05	-0.03413		-3.92e-05	-9.119e-05	-3.92e-05	-0.00113	-3.92e-05	-0.000598958
																-5.41e-05	-0.00489	-5.41e-05	-0.06624	-5.41e-05	-0.03852		-3.91e-05	-0.000205071	-3.91e-05	-0.000966175	-3.91e-05	-0.000454317
																-5.4e-05	-0.01983	-5.4e-05	-0.07592	-5.4e-05	-0.03245		-3.9e-05	-0.000161082	-3.9e-05	-0.00137	-3.9e-05	-0.000451991
																-5.39e-05	-0.0326	-5.39e-05	-0.06013	-5.39e-05	-0.02175		-3.89e-05	-0.000353736	-3.89e-05	-0.00136	-3.89e-05	-0.000366588
																-5.38e-05	-0.03668	-5.38e-05	-0.04704	-5.38e-05	-0.02478		-3.88e-05	-0.000841055	-3.88e-05	-0.000977297	-3.88e-05	-0.000420205
																-5.37e-05	-0.03302	-5.37e-05	-0.07039	-5.37e-05	-0.0292		-3.87e-05	-0.000614121	-3.87e-05	-0.000968444	-3.87e-05	-0.000299133
																-5.36e-05	-0.01448	-5.36e-05	-0.0825	-5.36e-05	-0.02604		-3.86e-05	-0.000183106	-3.86e-05	-0.00111	-3.86e-05	-0.000203255
																-5.35e-05	-0.00507	-5.35e-05	-0.04998	-5.35e-05	-0.03301		-3.85e-05	-0.000123102	-3.85e-05	-0.00106	-3.85e-05	-0.000454407
																-5.34e-05	-0.01806	-5.34e-05	-0.04851	-5.34e-05	-0.03578		-3.84e-05	-0.000174936	-3.84e-05	-0.00111	-3.84e-05	-0.000512426
																-5.33e-05	-0.02491	-5.33e-05	-0.07144	-5.33e-05	-0.03036		-3.83e-05	-9.0391e-05	-3.83e-05	-0.00113	-3.83e-05	-0.000402258
																-5.32e-05	-0.03125	-5.32e-05	-0.09952	-5.32e-05	-0.03345		-3.82e-05	-0.000121829	-3.82e-05	-0.00103	-3.82e-05	-0.000383339
																-5.31e-05	-0.03116	-5.31e-05	-0.09674	-5.31e-05	-0.0444		-3.81e-05	-0.00022677	-3.81e-05	-0.00113	-3.81e-05	-0.000470323
																-5.3e-05	-0.0231	-5.3e-05	-0.07485	-5.3e-05	-0.04599		-3.8e-05	-0.000252228	-3.8e-05	-0.00118	-3.8e-05	-0.000341056
																-5.29e-05	-0.02957	-5.29e-05	-0.07698	-5.29e-05	-0.04119		-3.79e-05	-4.9835e-05	-3.79e-05	-0.00118	-3.79e-05	-0.000435263
																-5.28e-05	-0.0286	-5.28e-05	-0.06571	-5.28e-05	-0.04888		-3.78e-05	-0.000254064	-3.78e-05	-0.00101	-3.78e-05	-0.000340514
																-5.27e-05	-0.02541	-5.27e-05	-0.04937	-5.27e-05	-0.05537		-3.77e-05	-0.000215492	-3.77e-05	-0.000615786	-3.77e-05	-0.000372503
																-5.26e-05	-0.0176	-5.26e-05	-0.06618	-5.26e-05	-0.0512		-3.76e-05	-0.000227421	-3.76e-05	-0.000766468	-3.76e-05	-0.000354194
																-5.25e-05	-0.01478	-5.25e-05	-0.07129	-5.25e-05	-0.04761		-3.75e-05	-0.000272773	-3.75e-05	-0.00101	-3.75e-05	-0.000237005
																-5.24e-05	-0.01304	-5.24e-05	-0.07238	-5.24e-05	-0.04384		-3.74e-05	-8.1984e-05	-3.74e-05	-0.00132	-3.74e-05	-0.000316222
																-5.23e-05	-0.00973	-5.23e-05	-0.05214	-5.23e-05	-0.05165		-3.73e-05	-0.00023796	-3.73e-05	-0.00125	-3.73e-05	-0.000424969
																-5.22e-05	-0.000682935	-5.22e-05	-0.06088	-5.22e-05	-0.04568		-3.72e-05	-0.000236095	-3.72e-05	-0.000689992	-3.72e-05	-0.000475064
																-5.21e-05	-0.00657	-5.21e-05	-0.04927	-5.21e-05	-0.0474		-3.71e-05	-0.000392101	-3.71e-05	-0.000622148	-3.71e-05	-0.000601125
																-5.2e-05	-0.02585	-5.2e-05	-0.03697	-5.2e-05	-0.04496		-3.7e-05	-0.000469867	-3.7e-05	-0.000727185	-3.7e-05	-0.000674608
																-5.19e-05	-0.03984	-5.19e-05	-0.0406	-5.19e-05	-0.04384		-3.69e-05	-0.00033408	-3.69e-05	-0.000746982	-3.69e-05	-0.000558728
																-5.18e-05	-0.02006	-5.18e-05	-0.06903	-5.18e-05	-0.03098		-3.68e-05	-7.3014e-05	-3.68e-05	-0.00115	-3.68e-05	-0.000436098
																-5.17e-05	-0.01768	-5.17e-05	-0.09278	-5.17e-05	-0.00926		-3.67e-05	-5.313e-06	-3.67e-05	-0.00194	-3.67e-05	-0.000379931
																-5.16e-05	-0.02424	-5.16e-05	-0.10377	-5.16e-05	-0.01264		-3.66e-05	-1.3187e-05	-3.66e-05	-0.00156	-3.66e-05	-0.000454904
																-5.15e-05	-0.01865	-5.15e-05	-0.08573	-5.15e-05	-0.02261		-3.65e-05	-0.000206255	-3.65e-05	-0.00125	-3.65e-05	-0.00045741
																-5.14e-05	-0.01902	-5.14e-05	-0.07877	-5.14e-05	-0.03964		-3.64e-05	-6.1084e-05	-3.64e-05	-0.00134	-3.64e-05	-0.000546763
																-5.13e-05	-0.02506	-5.13e-05	-0.05654	-5.13e-05	-0.04708		-3.63e-05	0.000124702	-3.63e-05	-0.00177	-3.63e-05	-0.000707478
																-5.12e-05	-0.01743	-5.12e-05	-0.05362	-5.12e-05	-0.05166		-3.62e-05	9.4774e-05	-3.62e-05	-0.00146	-3.62e-05	-0.000580717
																-5.11e-05	-0.00344	-5.11e-05	-0.05414	-5.11e-05	-0.05998		-3.61e-05	5.3567e-05	-3.61e-05	-0.00122	-3.61e-05	-0.000445738
																-5.1e-05	-0.01526	-5.1e-05	-0.05068	-5.1e-05	-0.04859		-3.6e-05	0.000148799	-3.6e-05	-0.000733457	-3.6e-05	-0.000391263
																-5.09e-05	-0.01549	-5.09e-05	-0.04108	-5.09e-05	-0.0499		-3.59e-05	-0.000125026	-3.59e-05	-0.000467284	-3.59e-05	-0.000496443
																-5.08e-05	-0.01725	-5.08e-05	-0.02633	-5.08e-05	-0.04831		-3.58e-05	-0.000351812	-3.58e-05	-0.000717753	-3.58e-05	-0.000501003
																-5.07e-05	-0.00997	-5.07e-05	-0.0392	-5.07e-05	-0.04216		-3.57e-05	-0.000226948	-3.57e-05	-0.0013	-3.57e-05	-0.000472219
																-5.06e-05	-0.00896	-5.06e-05	-0.05488	-5.06e-05	-0.04185		-3.56e-05	-0.00039515	-3.56e-05	-0.00138	-3.56e-05	-0.000415735
																-5.05e-05	-0.01544	-5.05e-05	-0.06198	-5.05e-05	-0.03697		-3.55e-05	-0.000562819	-3.55e-05	-0.000950071	-3.55e-05	-0.000488248
																-5.04e-05	-0.0239	-5.04e-05	-0.07049	-5.04e-05	-0.04312		-3.54e-05	-0.000392012	-3.54e-05	-0.00119	-3.54e-05	-0.000610607
																-5.03e-05	-0.02956	-5.03e-05	-0.0732	-5.03e-05	-0.04626		-3.53e-05	-0.000332215	-3.53e-05	-0.0013	-3.53e-05	-0.000555184
																-5.02e-05	-0.03133	-5.02e-05	-0.067	-5.02e-05	-0.03661		-3.52e-05	-0.000403024	-3.52e-05	-0.00137	-3.52e-05	-0.000378147
																-5.01e-05	-0.01937	-5.01e-05	-0.07411	-5.01e-05	-0.039		-3.51e-05	-0.000249653	-3.51e-05	-0.0012	-3.51e-05	-0.000157946
																-5e-05	-0.02496	-5e-05	-0.085	-5e-05	-0.04562		-3.5e-05	7.2661e-05	-3.5e-05	-0.000936724	-3.5e-05	-0.00031252
																-4.99e-05	-0.01123	-4.99e-05	-0.0859	-4.99e-05	-0.04711		-3.49e-05	0.00020084	-3.49e-05	-0.000930273	-3.49e-05	-0.000308005
																-4.98e-05	-0.00875	-4.98e-05	-0.0783	-4.98e-05	-0.04626		-3.48e-05	1.5261e-05	-3.48e-05	-0.000836893	-3.48e-05	-0.000305386
																-4.97e-05	-0.02232	-4.97e-05	-0.07256	-4.97e-05	-0.03189		-3.47e-05	-0.000157914	-3.47e-05	-0.000954697	-3.47e-05	-0.000383881
																-4.96e-05	-0.02733	-4.96e-05	-0.07959	-4.96e-05	-0.02319		-3.46e-05	-0.000159394	-3.46e-05	-0.000955009	-3.46e-05	-0.000490821
																-4.95e-05	-0.021	-4.95e-05	-0.06476	-4.95e-05	-0.03719		-3.45e-05	-0.000438251	-3.45e-05	-0.001	-3.45e-05	-0.000372435
																-4.94e-05	-0.01973	-4.94e-05	-0.0669	-4.94e-05	-0.0447		-3.44e-05	-0.000202881	-3.44e-05	-0.00117	-3.44e-05	-0.000513374
																-4.93e-05	-0.02488	-4.93e-05	-0.07113	-4.93e-05	-0.02984		-3.43e-05	-6.4873e-05	-3.43e-05	-0.00124	-3.43e-05	-0.000557577
																-4.92e-05	-0.02619	-4.92e-05	-0.07932	-4.92e-05	-0.03688		-3.42e-05	-0.000385796	-3.42e-05	-0.00167	-3.42e-05	-0.000646547
																-4.91e-05	-0.01937	-4.91e-05	-0.08548	-4.91e-05	-0.04206		-3.41e-05	-0.00037277	-3.41e-05	-0.00169	-3.41e-05	-0.00068865
																-4.9e-05	-0.01965	-4.9e-05	-0.05399	-4.9e-05	-0.04054		-3.4e-05	-0.000259037	-3.4e-05	-0.00139	-3.4e-05	-0.000501838
																-4.89e-05	-0.01543	-4.89e-05	-0.03372	-4.89e-05	-0.04162		-3.39e-05	-0.000529635	-3.39e-05	-0.00131	-3.39e-05	-0.000425488
																-4.88e-05	-0.02545	-4.88e-05	-0.04105	-4.88e-05	-0.0356		-3.38e-05	-0.000457079	-3.38e-05	-0.000981168	-3.38e-05	-0.000526129
																-4.87e-05	-0.01113	-4.87e-05	-0.04798	-4.87e-05	-0.0273		-3.37e-05	-0.000251666	-3.37e-05	-0.00101	-3.37e-05	-0.000453098
																-4.86e-05	-0.01082	-4.86e-05	-0.05815	-4.86e-05	-0.0237		-3.36e-05	-0.000307408	-3.36e-05	-0.00109	-3.36e-05	-0.000393024
																-4.85e-05	-0.01492	-4.85e-05	-0.0562	-4.85e-05	-0.02224		-3.35e-05	-0.00045847	-3.35e-05	-0.000987485	-3.35e-05	-0.000520643
																-4.84e-05	-0.02523	-4.84e-05	-0.05319	-4.84e-05	-0.01407		-3.34e-05	-0.000533631	-3.34e-05	-0.000711035	-3.34e-05	-0.000613993
																-4.83e-05	-0.0037	-4.83e-05	-0.03547	-4.83e-05	-0.01245		-3.33e-05	-0.000605477	-3.33e-05	-0.000966932	-3.33e-05	-0.000621398
																-4.82e-05	0.00529	-4.82e-05	-0.03758	-4.82e-05	-0.02219		-3.32e-05	-0.000343286	-3.32e-05	-0.00152	-3.32e-05	-0.000495314
																-4.81e-05	-0.01002	-4.81e-05	-0.07388	-4.81e-05	-0.03244		-3.31e-05	-0.000351812	-3.31e-05	-0.00166	-3.31e-05	-0.000268837
																-4.8e-05	-0.01764	-4.8e-05	-0.11508	-4.8e-05	-0.03872		-3.3e-05	-0.000501779	-3.3e-05	-0.00126	-3.3e-05	-0.000309314
																-4.79e-05	-0.01659	-4.79e-05	-0.11316	-4.79e-05	-0.04225		-3.29e-05	-0.000291363	-3.29e-05	-0.00126	-3.29e-05	-0.000378982
																-4.78e-05	-0.02268	-4.78e-05	-0.08541	-4.78e-05	-0.05018		-3.28e-05	-0.000213656	-3.28e-05	-0.00152	-3.28e-05	-0.000297304
																-4.77e-05	-0.01537	-4.77e-05	-0.06511	-4.77e-05	-0.06413		-3.27e-05	-0.000311671	-3.27e-05	-0.00135	-3.27e-05	-0.00037826
																-4.76e-05	-0.01276	-4.76e-05	-0.06905	-4.76e-05	-0.06272		-3.26e-05	-0.000483839	-3.26e-05	-0.0007541	-3.26e-05	-0.000517235
																-4.75e-05	-0.00284	-4.75e-05	-0.04804	-4.75e-05	-0.04629		-3.25e-05	-0.000429341	-3.25e-05	-0.000780704	-3.25e-05	-0.000536604
																-4.74e-05	0.0017	-4.74e-05	-0.0294	-4.74e-05	-0.05721		-3.24e-05	-0.000353114	-3.24e-05	-0.000625751	-3.24e-05	-0.000546176
																-4.73e-05	-0.01295	-4.73e-05	-0.0649	-4.73e-05	-0.0586		-3.23e-05	-0.00015377	-3.23e-05	-0.000912256	-3.23e-05	-0.000556584
																-4.72e-05	-0.02141	-4.72e-05	-0.06614	-4.72e-05	-0.04148		-3.22e-05	-2.8876e-05	-3.22e-05	-0.00147	-3.22e-05	-0.000487096
																-4.71e-05	-0.01768	-4.71e-05	-0.06031	-4.71e-05	-0.0369		-3.21e-05	-0.000291304	-3.21e-05	-0.00163	-3.21e-05	-0.000400474
																-4.7e-05	-0.01769	-4.7e-05	-0.06311	-4.7e-05	-0.04492		-3.2e-05	-0.000573536	-3.2e-05	-0.0017	-3.2e-05	-0.000508904
																-4.69e-05	-0.01325	-4.69e-05	-0.07279	-4.69e-05	-0.03562		-3.19e-05	-0.000642066	-3.19e-05	-0.00148	-3.19e-05	-0.000589883
																-4.68e-05	-0.02519	-4.68e-05	-0.09011	-4.68e-05	-0.03249		-3.18e-05	-0.000519718	-3.18e-05	-0.00127	-3.18e-05	-0.000611081
																-4.67e-05	-0.04117	-4.67e-05	-0.113	-4.67e-05	-0.03804		-3.17e-05	-0.000223159	-3.17e-05	-0.00141	-3.17e-05	-0.000661876
																-4.66e-05	-0.02472	-4.66e-05	-0.09446	-4.66e-05	-0.04207		-3.16e-05	-0.000652249	-3.16e-05	-0.00139	-3.16e-05	-0.000465695
																-4.65e-05	-0.01004	-4.65e-05	-0.07498	-4.65e-05	-0.03061		-3.15e-05	-0.00068274	-3.15e-05	-0.0012	-3.15e-05	-0.000376206
																-4.64e-05	-0.01381	-4.64e-05	-0.06984	-4.64e-05	-0.03419		-3.14e-05	-0.00037132	-3.14e-05	-0.00145	-3.14e-05	-0.000548028
																-4.63e-05	-0.02483	-4.63e-05	-0.06414	-4.63e-05	-0.04465		-3.13e-05	-0.000107383	-3.13e-05	-0.0012	-3.13e-05	-0.000704318
																-4.62e-05	-0.01671	-4.62e-05	-0.07924	-4.62e-05	-0.04747		-3.12e-05	-0.000198263	-3.12e-05	-0.000568851	-3.12e-05	-0.000595278
																-4.61e-05	-0.00276	-4.61e-05	-0.07682	-4.61e-05	-0.04195		-3.11e-05	-0.000248735	-3.11e-05	-0.000410606	-3.11e-05	-0.000532044
																-4.6e-05	-0.00524	-4.6e-05	-0.08919	-4.6e-05	-0.03486		-3.1e-05	-0.000105429	-3.1e-05	-0.000344897	-3.1e-05	-0.000530554
																-4.59e-05	-0.01555	-4.59e-05	-0.08599	-4.59e-05	-0.03996		-3.09e-05	-0.000229701	-3.09e-05	-0.0011	-3.09e-05	-0.000440297
																-4.58e-05	-0.02127	-4.58e-05	-0.10167	-4.58e-05	-0.05075		-3.08e-05	-0.000192757	-3.08e-05	-0.00166	-3.08e-05	-0.000319338
																-4.57e-05	-0.02863	-4.57e-05	-0.09045	-4.57e-05	-0.05335		-3.07e-05	-0.000439761	-3.07e-05	-0.00124	-3.07e-05	-0.000265744
																-4.56e-05	-0.0198	-4.56e-05	-0.06354	-4.56e-05	-0.05545		-3.06e-05	-0.000730696	-3.06e-05	-0.000924801	-3.06e-05	-0.000316064
																-4.55e-05	-0.01271	-4.55e-05	-0.07048	-4.55e-05	-0.04281		-3.05e-05	-0.000921367	-3.05e-05	-0.00112	-3.05e-05	-0.000246148
																-4.54e-05	-0.0269	-4.54e-05	-0.05276	-4.54e-05	-0.04679		-3.04e-05	-0.000914084	-3.04e-05	-0.00163	-3.04e-05	-0.000229352
																-4.53e-05	-0.0349	-4.53e-05	-0.04216	-4.53e-05	-0.0572		-3.03e-05	-0.000589817	-3.03e-05	-0.0011	-3.03e-05	-0.000366024
																-4.52e-05	-0.00481	-4.52e-05	-0.07089	-4.52e-05	-0.0496		-3.02e-05	-0.000572677	-3.02e-05	-0.000611693	-3.02e-05	-0.00025414
																-4.51e-05	0.01591	-4.51e-05	-0.08084	-4.51e-05	-0.03583		-3.01e-05	-0.0007386	-3.01e-05	-0.000753166	-3.01e-05	-0.000214204
																-4.5e-05	-0.01829	-4.5e-05	-0.08442	-4.5e-05	-0.03758		-3e-05	-0.000671935	-3e-05	-0.00108	-3e-05	-0.000315049
																-4.49e-05	-0.02678	-4.49e-05	-0.06508	-4.49e-05	-0.02984		-2.99e-05	-0.000464095	-2.99e-05	-0.00153	-2.99e-05	-0.000422801
																-4.48e-05	-0.02378	-4.48e-05	-0.04728	-4.48e-05	-0.03595		-2.98e-05	-0.000278338	-2.98e-05	-0.00134	-2.98e-05	-0.000362367
																-4.47e-05	-0.01196	-4.47e-05	-0.06181	-4.47e-05	-0.04113		-2.97e-05	-0.00023201	-2.97e-05	-0.000955187	-2.97e-05	-0.000437317
																-4.46e-05	-0.00385	-4.46e-05	-0.08391	-4.46e-05	-0.04864		-2.96e-05	-1.3069e-05	-2.96e-05	-0.00076718	-2.96e-05	-0.000395169
																-4.45e-05	-0.01024	-4.45e-05	-0.08138	-4.45e-05	-0.04376		-2.95e-05	2.8375e-05	-2.95e-05	-0.00101	-2.95e-05	-0.000318503
																-4.44e-05	-0.02919	-4.44e-05	-0.08299	-4.44e-05	-0.0434		-2.94e-05	-5.8894e-05	-2.94e-05	-0.00104	-2.94e-05	-0.000501093
																-4.43e-05	-0.02608	-4.43e-05	-0.08097	-4.43e-05	-0.04826		-2.93e-05	-0.000186392	-2.93e-05	-0.000848148	-2.93e-05	-0.000626477
																-4.42e-05	-0.01904	-4.42e-05	-0.06456	-4.42e-05	-0.04442		-2.92e-05	-0.000273809	-2.92e-05	-0.000702672	-2.92e-05	-0.000562431
																-4.41e-05	-0.0235	-4.41e-05	-0.06389	-4.41e-05	-0.04714		-2.91e-05	-0.000252376	-2.91e-05	-0.00142	-2.91e-05	-0.000691201
																-4.4e-05	-0.02209	-4.4e-05	-0.09545	-4.4e-05	-0.03822		-2.9e-05	-0.000450951	-2.9e-05	-0.00159	-2.9e-05	-0.000772902
																-4.39e-05	-0.01096	-4.39e-05	-0.09003	-4.39e-05	-0.02835		-2.89e-05	-0.00037351	-2.89e-05	-0.0012	-2.89e-05	-0.000727074
																-4.38e-05	0.00155	-4.38e-05	-0.0874	-4.38e-05	-0.02602		-2.88e-05	-0.000449619	-2.88e-05	-0.00135	-2.88e-05	-0.000622707
																-4.37e-05	-0.00559	-4.37e-05	-0.0858	-4.37e-05	-0.03097		-2.87e-05	-0.000316229	-2.87e-05	-0.00151	-2.87e-05	-0.000566539
																-4.36e-05	-0.01109	-4.36e-05	-0.08886	-4.36e-05	-0.02714		-2.86e-05	-0.0003244	-2.86e-05	-0.0013	-2.86e-05	-0.000623339
																-4.35e-05	-0.01331	-4.35e-05	-0.08153	-4.35e-05	-0.03881		-2.85e-05	-0.00033556	-2.85e-05	-0.000953096	-2.85e-05	-0.000602344
																-4.34e-05	-0.01585	-4.34e-05	-0.06803	-4.34e-05	-0.04937		-2.84e-05	-2.1061e-05	-2.84e-05	-0.000935523	-2.84e-05	-0.000528996
																-4.33e-05	-0.01925	-4.33e-05	-0.06008	-4.33e-05	-0.05274		-2.83e-05	-9.2966e-05	-2.83e-05	-0.00114	-2.83e-05	-0.000508408
																-4.32e-05	-0.02826	-4.32e-05	-0.06358	-4.32e-05	-0.03343		-2.82e-05	-0.000378572	-2.82e-05	-0.00114	-2.82e-05	-0.000488428
																-4.31e-05	-0.02138	-4.31e-05	-0.08314	-4.31e-05	-0.02666		-2.81e-05	-0.000362765	-2.81e-05	-0.00101	-2.81e-05	-0.00041858
																-4.3e-05	-0.0126	-4.3e-05	-0.06697	-4.3e-05	-0.02184		-2.8e-05	-0.000239736	-2.8e-05	-0.00125	-2.8e-05	-0.000362593
																-4.29e-05	-0.00967	-4.29e-05	-0.05994	-4.29e-05	-0.03833		-2.79e-05	-0.000379697	-2.79e-05	-0.00121	-2.79e-05	-0.000600809
																-4.28e-05	0.00713	-4.28e-05	-0.05555	-4.28e-05	-0.0428		-2.78e-05	-0.000110165	-2.78e-05	-0.000879646	-2.78e-05	-0.000664607
																-4.27e-05	0.00205	-4.27e-05	-0.07857	-4.27e-05	-0.0401		-2.77e-05	-0.000163272	-2.77e-05	-0.000789201	-2.77e-05	-0.000562747
																-4.26e-05	-0.02058	-4.26e-05	-0.08801	-4.26e-05	-0.03209		-2.76e-05	-0.000202022	-2.76e-05	-0.0011	-2.76e-05	-0.000316787
																-4.25e-05	-0.0282	-4.25e-05	-0.07994	-4.25e-05	-0.03067		-2.75e-05	-8.228e-05	-2.75e-05	-0.00164	-2.75e-05	-0.000186978
																-4.24e-05	-0.02116	-4.24e-05	-0.05714	-4.24e-05	-0.03862		-2.74e-05	-0.000323127	-2.74e-05	-0.00157	-2.74e-05	-0.00029692
																-4.23e-05	-0.03802	-4.23e-05	-0.05938	-4.23e-05	-0.04982		-2.73e-05	-0.000476942	-2.73e-05	-0.00126	-2.73e-05	-0.000584487
																-4.22e-05	-0.04836	-4.22e-05	-0.04133	-4.22e-05	-0.04159		-2.72e-05	-0.000514685	-2.72e-05	-0.00115	-2.72e-05	-0.000512674
																-4.21e-05	-0.03951	-4.21e-05	-0.04928	-4.21e-05	-0.03695		-2.71e-05	-0.00059109	-2.71e-05	-0.00123	-2.71e-05	-0.000501432
																-4.2e-05	-0.01555	-4.2e-05	-0.05245	-4.2e-05	-0.03614		-2.7e-05	-0.000365222	-2.7e-05	-0.00114	-2.7e-05	-0.000637426
																-4.19e-05	-0.02061	-4.19e-05	-0.0504	-4.19e-05	-0.03079		-2.69e-05	-0.000276325	-2.69e-05	-0.000943219	-2.69e-05	-0.000629074
																-4.18e-05	-0.03089	-4.18e-05	-0.04502	-4.18e-05	-0.03524		-2.68e-05	-2.4791e-05	-2.68e-05	-0.00132	-2.68e-05	-0.000361757
																-4.17e-05	-0.01956	-4.17e-05	-0.04306	-4.17e-05	-0.02948		-2.67e-05	0.000117301	-2.67e-05	-0.00132	-2.67e-05	-0.000403657
																-4.16e-05	-0.01237	-4.16e-05	-0.03968	-4.16e-05	-0.02405		-2.66e-05	0.000113098	-2.66e-05	-0.00101	-2.66e-05	-0.000526174
																-4.15e-05	-0.01306	-4.15e-05	-0.05539	-4.15e-05	-0.0288		-2.65e-05	0.000126922	-2.65e-05	-0.001	-2.65e-05	-0.000578956
																-4.14e-05	-0.01768	-4.14e-05	-0.06715	-4.14e-05	-0.03397		-2.64e-05	-0.000120319	-2.64e-05	-0.00109	-2.64e-05	-0.000585593
																-4.13e-05	-0.02485	-4.13e-05	-0.05466	-4.13e-05	-0.04371		-2.63e-05	-0.000491388	-2.63e-05	-0.00128	-2.63e-05	-0.000440523
																-4.12e-05	-0.02836	-4.12e-05	-0.04492	-4.12e-05	-0.03336		-2.62e-05	-0.000278545	-2.62e-05	-0.00145	-2.62e-05	-0.000413455
																-4.11e-05	-0.03133	-4.11e-05	-0.04032	-4.11e-05	-0.02547		-2.61e-05	-8.7578e-05	-2.61e-05	-0.00139	-2.61e-05	-0.000476283
																-4.1e-05	-0.01193	-4.1e-05	-0.06037	-4.1e-05	-0.01623		-2.6e-05	1.7037e-05	-2.6e-05	-0.00101	-2.6e-05	-0.000632979
																-4.09e-05	-0.00959	-4.09e-05	-0.09751	-4.09e-05	-0.02159		-2.59e-05	-0.000350568	-2.59e-05	-0.000716329	-2.59e-05	-0.000795139
																-4.08e-05	-0.02052	-4.08e-05	-0.09559	-4.08e-05	-0.03418		-2.58e-05	-0.000355838	-2.58e-05	-0.00114	-2.58e-05	-0.000886208
																-4.07e-05	-0.02549	-4.07e-05	-0.05111	-4.07e-05	-0.02642		-2.57e-05	-0.000163776	-2.57e-05	-0.00151	-2.57e-05	-0.000633566
																-4.06e-05	-0.02205	-4.06e-05	-0.00827	-4.06e-05	-0.02915		-2.56e-05	-0.000138081	-2.56e-05	-0.00163	-2.56e-05	-0.000321189
																-4.05e-05	-0.03703	-4.05e-05	-0.00968	-4.05e-05	-0.04658		-2.55e-05	-0.000244709	-2.55e-05	-0.00169	-2.55e-05	-0.000244749
																-4.04e-05	-0.03515	-4.04e-05	-0.03517	-4.04e-05	-0.05187		-2.54e-05	-0.000362557	-2.54e-05	-0.0014	-2.54e-05	-0.000436753
																-4.03e-05	-0.01461	-4.03e-05	-0.05625	-4.03e-05	-0.05805		-2.53e-05	-0.000637684	-2.53e-05	-0.00134	-2.53e-05	-0.000518905
																-4.02e-05	-0.000962619	-4.02e-05	-0.06042	-4.02e-05	-0.05751		-2.52e-05	-0.000495829	-2.52e-05	-0.0008667	-2.52e-05	-0.000382436
																-4.01e-05	0.00608	-4.01e-05	-0.02838	-4.01e-05	-0.05131		-2.51e-05	-0.00030199	-2.51e-05	-0.000543359	-2.51e-05	-0.000495652
																-4e-05	0.000877667	-4e-05	-0.03426	-4e-05	-0.04761		-2.5e-05	-0.000486178	-2.5e-05	-0.000920352	-2.5e-05	-0.000533963
																-3.99e-05	-0.00306	-3.99e-05	-0.07661	-3.99e-05	-0.0463		-2.49e-05	-0.000297787	-2.49e-05	-0.00105	-2.49e-05	-0.000547666
																-3.98e-05	-0.00797	-3.98e-05	-0.08196	-3.98e-05	-0.04887		-2.48e-05	-0.000195303	-2.48e-05	-0.00121	-2.48e-05	-0.000460457
																-3.97e-05	-0.01128	-3.97e-05	-0.04959	-3.97e-05	-0.04383		-2.47e-05	-0.00022606	-2.47e-05	-0.0011	-2.47e-05	-0.000392573
																-3.96e-05	-0.03953	-3.96e-05	-0.03861	-3.96e-05	-0.04758		-2.46e-05	-0.000152083	-2.46e-05	-0.000756814	-2.46e-05	-0.000460976
																-3.95e-05	-0.04311	-3.95e-05	-0.05821	-3.95e-05	-0.063		-2.45e-05	-0.000328307	-2.45e-05	-0.00115	-2.45e-05	-0.000594962
																-3.94e-05	-0.03074	-3.94e-05	-0.09357	-3.94e-05	-0.06748		-2.44e-05	-0.000575016	-2.44e-05	-0.00126	-2.44e-05	-0.000674134
																-3.93e-05	-0.02043	-3.93e-05	-0.09688	-3.93e-05	-0.05401		-2.43e-05	-0.000528451	-2.43e-05	-0.000792849	-2.43e-05	-0.000652349
																-3.92e-05	-0.00582	-3.92e-05	-0.06398	-3.92e-05	-0.0497		-2.42e-05	-0.000134795	-2.42e-05	-0.000821633	-2.42e-05	-0.000646412
																-3.91e-05	-0.01309	-3.91e-05	-0.05461	-3.91e-05	-0.0377		-2.41e-05	-0.000264425	-2.41e-05	-0.00101	-2.41e-05	-0.000759334
																-3.9e-05	-0.01028	-3.9e-05	-0.07721	-3.9e-05	-0.0375		-2.4e-05	-0.000445919	-2.4e-05	-0.00129	-2.4e-05	-0.000719059
																-3.89e-05	-0.02258	-3.89e-05	-0.07697	-3.89e-05	-0.03042		-2.39e-05	-0.000399768	-2.39e-05	-0.00112	-2.39e-05	-0.000631263
																-3.88e-05	-0.05368	-3.88e-05	-0.05524	-3.88e-05	-0.03487		-2.38e-05	-0.000116352	-2.38e-05	-0.00143	-2.38e-05	-0.000589115
																-3.87e-05	-0.0392	-3.87e-05	-0.05474	-3.87e-05	-0.02482		-2.37e-05	-1.3039e-05	-2.37e-05	-0.0013	-2.37e-05	-0.000545951
																-3.86e-05	-0.01169	-3.86e-05	-0.06281	-3.86e-05	-0.01686		-2.36e-05	-0.000386476	-2.36e-05	-0.00137	-2.36e-05	-0.000451111
																-3.85e-05	-0.00786	-3.85e-05	-0.05995	-3.85e-05	-0.0377		-2.35e-05	-0.000566934	-2.35e-05	-0.00142	-2.35e-05	-0.000496962
																-3.84e-05	-0.01117	-3.84e-05	-0.06258	-3.84e-05	-0.04252		-2.34e-05	-0.000633955	-2.34e-05	-0.00152	-2.34e-05	-0.000492176
																-3.83e-05	-0.00577	-3.83e-05	-0.06402	-3.83e-05	-0.03338		-2.33e-05	-0.000652219	-2.33e-05	-0.00119	-2.33e-05	-0.0004419
																-3.82e-05	-0.00778	-3.82e-05	-0.05817	-3.82e-05	-0.03181		-2.32e-05	-0.000325613	-2.32e-05	-0.000892948	-2.32e-05	-0.0004568
																-3.81e-05	-0.01447	-3.81e-05	-0.06381	-3.81e-05	-0.03902		-2.31e-05	-0.000166736	-2.31e-05	-0.00111	-2.31e-05	-0.000423795
																-3.8e-05	-0.0161	-3.8e-05	-0.06694	-3.8e-05	-0.0283		-2.3e-05	-8.0207e-05	-2.3e-05	-0.00090358	-2.3e-05	-0.00050019
																-3.79e-05	-0.00318	-3.79e-05	-0.06669	-3.79e-05	-0.03612		-2.29e-05	-5.9811e-05	-2.29e-05	-0.00131	-2.29e-05	-0.000510936
																-3.78e-05	-0.01622	-3.78e-05	-0.05717	-3.78e-05	-0.02825		-2.28e-05	-7.3369e-05	-2.28e-05	-0.00179	-2.28e-05	-0.000496713
																-3.77e-05	-0.01375	-3.77e-05	-0.03481	-3.77e-05	-0.03091		-2.27e-05	-0.000316111	-2.27e-05	-0.00153	-2.27e-05	-0.00045294
																-3.76e-05	-0.01452	-3.76e-05	-0.04332	-3.76e-05	-0.02939		-2.26e-05	-0.000357466	-2.26e-05	-0.00144	-2.26e-05	-0.000559789
																-3.75e-05	-0.01741	-3.75e-05	-0.0573	-3.75e-05	-0.01967		-2.25e-05	-0.000411283	-2.25e-05	-0.00142	-2.25e-05	-0.000682803
																-3.74e-05	-0.00523	-3.74e-05	-0.07454	-3.74e-05	-0.02624		-2.24e-05	-0.000370017	-2.24e-05	-0.00109	-2.24e-05	-0.000707027
																-3.73e-05	-0.01519	-3.73e-05	-0.07061	-3.73e-05	-0.03526		-2.23e-05	-0.00025208	-2.23e-05	-0.000951939	-2.23e-05	-0.000623249
																-3.72e-05	-0.01507	-3.72e-05	-0.039	-3.72e-05	-0.03942		-2.22e-05	-0.00039515	-2.22e-05	-0.00127	-2.22e-05	-0.000563356
																-3.71e-05	-0.02503	-3.71e-05	-0.03517	-3.71e-05	-0.04988		-2.21e-05	-0.000540203	-2.21e-05	-0.00147	-2.21e-05	-0.000503012
																-3.7e-05	-0.02999	-3.7e-05	-0.0411	-3.7e-05	-0.05597		-2.2e-05	-0.000318183	-2.2e-05	-0.00105	-2.2e-05	-0.000369839
																-3.69e-05	-0.02132	-3.69e-05	-0.04222	-3.69e-05	-0.04636		-2.19e-05	-7.2481e-05	-2.19e-05	-0.00108	-2.19e-05	-0.000451585
																-3.68e-05	-0.00466	-3.68e-05	-0.06515	-3.68e-05	-0.03618		-2.18e-05	1.9287e-05	-2.18e-05	-0.00134	-2.18e-05	-0.000563763
																-3.67e-05	-0.000339106	-3.67e-05	-0.10973	-3.67e-05	-0.03152		-2.17e-05	-0.00053224	-2.17e-05	-0.00132	-2.17e-05	-0.000505473
																-3.66e-05	-0.00084167	-3.66e-05	-0.08821	-3.66e-05	-0.03775		-2.16e-05	-0.000695913	-2.16e-05	-0.00102	-2.16e-05	-0.0003744
																-3.65e-05	-0.01316	-3.65e-05	-0.07066	-3.65e-05	-0.03795		-2.15e-05	-0.000582476	-2.15e-05	-0.000994381	-2.15e-05	-0.000295521
																-3.64e-05	-0.0039	-3.64e-05	-0.07553	-3.64e-05	-0.04537		-2.14e-05	-0.000602813	-2.14e-05	-0.000848682	-2.14e-05	-0.00041192
																-3.63e-05	0.00796	-3.63e-05	-0.09996	-3.63e-05	-0.0587		-2.13e-05	-0.000438547	-2.13e-05	-0.000637719	-2.13e-05	-0.000512787
																-3.62e-05	0.00605	-3.62e-05	-0.08225	-3.62e-05	-0.04818		-2.12e-05	-0.00023796	-2.12e-05	-0.000419148	-2.12e-05	-0.000549563
																-3.61e-05	0.00342	-3.61e-05	-0.06924	-3.61e-05	-0.03698		-2.11e-05	-4.6668e-05	-2.11e-05	-0.000410562	-2.11e-05	-0.000489602
																-3.6e-05	0.0095	-3.6e-05	-0.04146	-3.6e-05	-0.03246		-2.1e-05	-0.000174817	-2.1e-05	-0.00107	-2.1e-05	-0.000546425
																-3.59e-05	-0.00798	-3.59e-05	-0.02641	-3.59e-05	-0.04119		-2.09e-05	-5.0723e-05	-2.09e-05	-0.00128	-2.09e-05	-0.000610291
																-3.58e-05	-0.02245	-3.58e-05	-0.04057	-3.58e-05	-0.04157		-2.08e-05	2.798e-06	-2.08e-05	-0.000926358	-2.08e-05	-0.00068269
																-3.57e-05	-0.01449	-3.57e-05	-0.0735	-3.57e-05	-0.03918		-2.07e-05	-0.000104985	-2.07e-05	-0.00106	-2.07e-05	-0.000610855
																-3.56e-05	-0.02522	-3.56e-05	-0.07789	-3.56e-05	-0.0345		-2.06e-05	-0.000368804	-2.06e-05	-0.00104	-2.06e-05	-0.000686009
																-3.55e-05	-0.03592	-3.55e-05	-0.0537	-3.55e-05	-0.04051		-2.05e-05	-0.000451839	-2.05e-05	-0.000968578	-2.05e-05	-0.000718269
																-3.54e-05	-0.02502	-3.54e-05	-0.06732	-3.54e-05	-0.05066		-2.04e-05	-0.000298764	-2.04e-05	-0.000540067	-2.04e-05	-0.00063413
																-3.53e-05	-0.0212	-3.53e-05	-0.07344	-3.53e-05	-0.04607		-2.03e-05	-0.000290357	-2.03e-05	-0.000667125	-2.03e-05	-0.000494298
																-3.52e-05	-0.02572	-3.52e-05	-0.07717	-3.52e-05	-0.03138		-2.02e-05	-0.00020966	-2.02e-05	-0.000931919	-2.02e-05	-0.000347873
																-3.51e-05	-0.01593	-3.51e-05	-0.06758	-3.51e-05	-0.01311		-2.01e-05	-0.000185918	-2.01e-05	-0.00116	-2.01e-05	-0.000346587
																-3.5e-05	0.00464	-3.5e-05	-0.05295	-3.5e-05	-0.02593		-2e-05	-0.0003855	-2e-05	-0.00102	-2e-05	-0.000384784
																-3.49e-05	0.01282	-3.49e-05	-0.05258	-3.49e-05	-0.02556		-1.99e-05	-0.000525816	-1.99e-05	-0.00119	-1.99e-05	-0.000397765
																-3.48e-05	0.000974044	-3.48e-05	-0.0473	-3.48e-05	-0.02534		-1.98e-05	-0.0003408	-1.98e-05	-0.00164	-1.98e-05	-0.000465176
																-3.47e-05	-0.01008	-3.47e-05	-0.05396	-3.47e-05	-0.03185		-1.97e-05	-0.000306194	-1.97e-05	-0.00124	-1.97e-05	-0.000486216
																-3.46e-05	-0.01017	-3.46e-05	-0.05398	-3.46e-05	-0.04073		-1.96e-05	-0.000348733	-1.96e-05	-0.000898019	-1.96e-05	-0.000520689
																-3.45e-05	-0.02797	-3.45e-05	-0.0568	-3.45e-05	-0.0309		-1.95e-05	-0.000283607	-1.95e-05	-0.00116	-1.95e-05	-0.000588054
																-3.44e-05	-0.01295	-3.44e-05	-0.06641	-3.44e-05	-0.0426		-1.94e-05	-0.000276976	-1.94e-05	-0.00116	-1.94e-05	-0.000595933
																-3.43e-05	-0.00414	-3.43e-05	-0.07035	-3.43e-05	-0.04626		-1.93e-05	-0.000222448	-1.93e-05	-0.00113	-1.93e-05	-0.00049423
																-3.42e-05	-0.02462	-3.42e-05	-0.09423	-3.42e-05	-0.05365		-1.92e-05	-7.2096e-05	-1.92e-05	-0.000640388	-1.92e-05	-0.000576992
																-3.41e-05	-0.02379	-3.41e-05	-0.09577	-3.41e-05	-0.05714		-1.91e-05	-0.000181478	-1.91e-05	-0.00103	-1.91e-05	-0.000585729
																-3.4e-05	-0.01653	-3.4e-05	-0.07857	-3.4e-05	-0.04164		-1.9e-05	-0.000277716	-1.9e-05	-0.00137	-1.9e-05	-0.000515564
																-3.39e-05	-0.0338	-3.39e-05	-0.07406	-3.39e-05	-0.0353		-1.89e-05	-0.000210933	-1.89e-05	-0.00133	-1.89e-05	-0.000269807
																-3.38e-05	-0.02917	-3.38e-05	-0.05546	-3.38e-05	-0.04366		-1.88e-05	1.4817e-05	-1.88e-05	-0.00111	-1.88e-05	-0.000319338
																-3.37e-05	-0.01606	-3.37e-05	-0.05735	-3.37e-05	-0.0376		-1.87e-05	5.7238e-05	-1.87e-05	-0.00141	-1.87e-05	-0.000527303
																-3.36e-05	-0.01962	-3.36e-05	-0.0615	-3.36e-05	-0.03261		-1.86e-05	-0.000213715	-1.86e-05	-0.0017	-1.86e-05	-0.000733892
																-3.35e-05	-0.02926	-3.35e-05	-0.05582	-3.35e-05	-0.0432		-1.85e-05	-0.000351486	-1.85e-05	-0.00113	-1.85e-05	-0.000748182
																-3.34e-05	-0.03406	-3.34e-05	-0.04019	-3.34e-05	-0.05095		-1.84e-05	-0.000396926	-1.84e-05	-0.000708099	-1.84e-05	-0.00064
																-3.33e-05	-0.03865	-3.33e-05	-0.05465	-3.33e-05	-0.05156		-1.83e-05	-0.00030874	-1.83e-05	-0.000946156	-1.83e-05	-0.000496036
																-3.32e-05	-0.02191	-3.32e-05	-0.08615	-3.32e-05	-0.0411		-1.82e-05	-0.000340888	-1.82e-05	-0.00105	-1.82e-05	-0.000406434
																-3.31e-05	-0.02245	-3.31e-05	-0.09407	-3.31e-05	-0.02231		-1.81e-05	-5.0279e-05	-1.81e-05	-0.00154	-1.81e-05	-0.000342252
																-3.3e-05	-0.03203	-3.3e-05	-0.07106	-3.3e-05	-0.02567		-1.8e-05	0.000109842	-1.8e-05	-0.00147	-1.8e-05	-0.000287574
																-3.29e-05	-0.0186	-3.29e-05	-0.07142	-3.29e-05	-0.03145		-1.79e-05	-0.000124108	-1.79e-05	-0.00147	-1.79e-05	-0.000477163
																-3.28e-05	-0.01364	-3.28e-05	-0.086	-3.28e-05	-0.02467		-1.78e-05	-0.000364422	-1.78e-05	-0.00144	-1.78e-05	-0.000694091
																-3.27e-05	-0.01989	-3.27e-05	-0.07609	-3.27e-05	-0.03139		-1.77e-05	-0.000149418	-1.77e-05	-0.0013	-1.77e-05	-0.000475583
																-3.26e-05	-0.03088	-3.26e-05	-0.04262	-3.26e-05	-0.04292		-1.76e-05	-9.0213e-05	-1.76e-05	-0.00136	-1.76e-05	-0.000485448
																-3.25e-05	-0.0274	-3.25e-05	-0.04413	-3.25e-05	-0.04452		-1.75e-05	-0.000151668	-1.75e-05	-0.00124	-1.75e-05	-0.000463008
																-3.24e-05	-0.02254	-3.24e-05	-0.03537	-3.24e-05	-0.04532		-1.74e-05	-0.00015448	-1.74e-05	-0.00117	-1.74e-05	-0.000421176
																-3.23e-05	-0.00981	-3.23e-05	-0.05156	-3.23e-05	-0.04618		-1.73e-05	-0.000243052	-1.73e-05	-0.000793027	-1.73e-05	-0.000326652
																-3.22e-05	-0.00184	-3.22e-05	-0.08299	-3.22e-05	-0.04042		-1.72e-05	-0.000205871	-1.72e-05	-0.000588871	-1.72e-05	-0.000345187
																-3.21e-05	-0.01859	-3.21e-05	-0.09225	-3.21e-05	-0.03323		-1.71e-05	-0.000250719	-1.71e-05	-0.000539355	-1.71e-05	-0.000571461
																-3.2e-05	-0.03661	-3.2e-05	-0.09598	-3.2e-05	-0.04223		-1.7e-05	-0.000316111	-1.7e-05	-0.00099616	-1.7e-05	-0.000892326
																-3.19e-05	-0.04098	-3.19e-05	-0.08363	-3.19e-05	-0.04894		-1.69e-05	-0.000592126	-1.69e-05	-0.00138	-1.69e-05	-0.000830627
																-3.18e-05	-0.03317	-3.18e-05	-0.07191	-3.18e-05	-0.0507		-1.68e-05	-0.000466404	-1.68e-05	-0.000949982	-1.68e-05	-0.000713619
																-3.17e-05	-0.01424	-3.17e-05	-0.07967	-3.17e-05	-0.05492		-1.67e-05	-0.000420223	-1.67e-05	-0.000845924	-1.67e-05	-0.000554642
																-3.16e-05	-0.04163	-3.16e-05	-0.07881	-3.16e-05	-0.03864		-1.66e-05	-0.000621433	-1.66e-05	-0.000834535	-1.66e-05	-0.000797893
																-3.15e-05	-0.04358	-3.15e-05	-0.06787	-3.15e-05	-0.03122		-1.65e-05	-0.000557076	-1.65e-05	-0.000675445	-1.65e-05	-0.000793333
																-3.14e-05	-0.0237	-3.14e-05	-0.08209	-3.14e-05	-0.04547		-1.64e-05	-0.000205071	-1.64e-05	-0.000612138	-1.64e-05	-0.000746308
																-3.13e-05	-0.00685	-3.13e-05	-0.06761	-3.13e-05	-0.05844		-1.63e-05	-0.000208653	-1.63e-05	-0.00107	-1.63e-05	-0.000771367
																-3.12e-05	-0.01265	-3.12e-05	-0.03215	-3.12e-05	-0.04939		-1.62e-05	-0.000361551	-1.62e-05	-0.00105	-1.62e-05	-0.000520485
																-3.11e-05	-0.01588	-3.11e-05	-0.02321	-3.11e-05	-0.04415		-1.61e-05	-0.000269043	-1.61e-05	-0.000809755	-1.61e-05	-0.000538456
																-3.1e-05	-0.00673	-3.1e-05	-0.01949	-3.1e-05	-0.04402		-1.6e-05	-0.000172538	-1.6e-05	-0.00113	-1.6e-05	-0.0006123
																-3.09e-05	-0.01466	-3.09e-05	-0.06201	-3.09e-05	-0.03653		-1.59e-05	-0.000319782	-1.59e-05	-0.00129	-1.59e-05	-0.000569745
																-3.08e-05	-0.0123	-3.08e-05	-0.09382	-3.08e-05	-0.0265		-1.58e-05	-0.000111645	-1.58e-05	-0.00122	-1.58e-05	-0.000649978
																-3.07e-05	-0.02807	-3.07e-05	-0.07036	-3.07e-05	-0.02205		-1.57e-05	-0.000119757	-1.57e-05	-0.00105	-1.57e-05	-0.0004561
																-3.06e-05	-0.04664	-3.06e-05	-0.05227	-3.06e-05	-0.02623		-1.56e-05	-0.000126447	-1.56e-05	-0.00104	-1.56e-05	-0.000401851
																-3.05e-05	-0.05881	-3.05e-05	-0.06352	-3.05e-05	-0.02042		-1.55e-05	-0.000190507	-1.55e-05	-0.00145	-1.55e-05	-0.000396817
																-3.04e-05	-0.05834	-3.04e-05	-0.09186	-3.04e-05	-0.01903		-1.54e-05	-0.00017615	-1.54e-05	-0.00162	-1.54e-05	-0.000490528
																-3.03e-05	-0.03765	-3.03e-05	-0.06197	-3.03e-05	-0.03037		-1.53e-05	-0.000420579	-1.53e-05	-0.00111	-1.53e-05	-0.000513103
																-3.02e-05	-0.03655	-3.02e-05	-0.03458	-3.02e-05	-0.02109		-1.52e-05	-0.000683273	-1.52e-05	-0.000793339	-1.52e-05	-0.000587964
																-3.01e-05	-0.04714	-3.01e-05	-0.04257	-3.01e-05	-0.01777		-1.51e-05	-0.000710981	-1.51e-05	-0.00102	-1.51e-05	-0.000402732
																-3e-05	-0.04289	-3e-05	-0.06107	-3e-05	-0.02614		-1.5e-05	-0.000198973	-1.5e-05	-0.00106	-1.5e-05	-0.00021382
																-2.99e-05	-0.02962	-2.99e-05	-0.08624	-2.99e-05	-0.03508		-1.49e-05	0.000111795	-1.49e-05	-0.000979655	-1.49e-05	-0.000225469
																-2.98e-05	-0.01777	-2.98e-05	-0.07592	-2.98e-05	-0.03007		-1.48e-05	-6.9846e-05	-1.48e-05	-0.00105	-1.48e-05	-0.00041052
																-2.97e-05	-0.01481	-2.97e-05	-0.05399	-2.97e-05	-0.03629		-1.47e-05	-0.000289735	-1.47e-05	-0.00117	-1.47e-05	-0.000598326
																-2.96e-05	-0.000834138	-2.96e-05	-0.04336	-2.96e-05	-0.03279		-1.46e-05	-0.000325525	-1.46e-05	-0.00125	-1.46e-05	-0.000532383
																-2.95e-05	0.00181	-2.95e-05	-0.05717	-2.95e-05	-0.02643		-1.45e-05	-0.000143764	-1.45e-05	-0.00101	-1.45e-05	-0.000344442
																-2.94e-05	-0.00376	-2.94e-05	-0.05894	-2.94e-05	-0.04158		-1.44e-05	-7.4672e-05	-1.44e-05	-0.000936457	-1.44e-05	-0.000392731
																-2.93e-05	-0.0119	-2.93e-05	-0.04794	-2.93e-05	-0.05198		-1.43e-05	-0.000174285	-1.43e-05	-0.00124	-1.43e-05	-0.0004277
																-2.92e-05	-0.01748	-2.92e-05	-0.03972	-2.92e-05	-0.04667		-1.42e-05	-0.000276976	-1.42e-05	-0.00166	-1.42e-05	-0.000347241
																-2.91e-05	-0.01611	-2.91e-05	-0.08004	-2.91e-05	-0.05735		-1.41e-05	-0.000179317	-1.41e-05	-0.00165	-1.41e-05	-0.000465875
																-2.9e-05	-0.02878	-2.9e-05	-0.09015	-2.9e-05	-0.06413		-1.4e-05	-0.000293287	-1.4e-05	-0.00136	-1.4e-05	-0.000332522
																-2.89e-05	-0.02384	-2.89e-05	-0.06764	-2.89e-05	-0.06033		-1.39e-05	-0.000477238	-1.39e-05	-0.00113	-1.39e-05	-0.000430206
																-2.88e-05	-0.0287	-2.88e-05	-0.07623	-2.88e-05	-0.05167		-1.38e-05	-0.000439968	-1.38e-05	-0.00135	-1.38e-05	-0.000575028
																-2.87e-05	-0.02018	-2.87e-05	-0.08519	-2.87e-05	-0.04701		-1.37e-05	-0.000436949	-1.37e-05	-0.00146	-1.37e-05	-0.000674811
																-2.86e-05	-0.02071	-2.86e-05	-0.07332	-2.86e-05	-0.05172		-1.36e-05	-0.000414747	-1.36e-05	-0.0015	-1.36e-05	-0.000636095
																-2.85e-05	-0.02142	-2.85e-05	-0.05387	-2.85e-05	-0.04998		-1.35e-05	-9.8975e-05	-1.35e-05	-0.00161	-1.35e-05	-0.000623362
																-2.84e-05	-0.00134	-2.84e-05	-0.05288	-2.84e-05	-0.04389		-1.34e-05	-0.00030726	-1.34e-05	-0.00172	-1.34e-05	-0.000693572
																-2.83e-05	-0.00593	-2.83e-05	-0.06463	-2.83e-05	-0.04218		-1.33e-05	-0.000764088	-1.33e-05	-0.00119	-1.33e-05	-0.000720933
																-2.82e-05	-0.02416	-2.82e-05	-0.06452	-2.82e-05	-0.04053		-1.32e-05	-0.000754023	-1.32e-05	-0.000621881	-1.32e-05	-0.000691314
																-2.81e-05	-0.02315	-2.81e-05	-0.05693	-2.81e-05	-0.03473		-1.31e-05	-0.000302879	-1.31e-05	-0.000499583	-1.31e-05	-0.000674676
																-2.8e-05	-0.0153	-2.8e-05	-0.07078	-2.8e-05	-0.03009		-1.3e-05	6.2448e-05	-1.3e-05	-0.000671174	-1.3e-05	-0.000762856
																-2.79e-05	-0.02423	-2.79e-05	-0.06829	-2.79e-05	-0.04985		-1.29e-05	-0.000351368	-1.29e-05	-0.000639765	-1.29e-05	-0.000655397
																-2.78e-05	-0.00703	-2.78e-05	-0.04972	-2.78e-05	-0.05515		-1.28e-05	-0.000480346	-1.28e-05	-0.000916171	-1.28e-05	-0.000604647
																-2.77e-05	-0.01042	-2.77e-05	-0.04461	-2.77e-05	-0.04669		-1.27e-05	-0.000451809	-1.27e-05	-0.00131	-1.27e-05	-0.000569881
																-2.76e-05	-0.01289	-2.76e-05	-0.06245	-2.76e-05	-0.02629		-1.26e-05	-0.000412349	-1.26e-05	-0.00106	-1.26e-05	-0.000489783
																-2.75e-05	-0.00525	-2.75e-05	-0.09279	-2.75e-05	-0.01551		-1.25e-05	-0.000451839	-1.25e-05	-0.000853309	-1.25e-05	-0.000378102
																-2.74e-05	-0.02062	-2.74e-05	-0.08887	-2.74e-05	-0.02464		-1.24e-05	-0.000551866	-1.24e-05	-0.000687457	-1.24e-05	-0.0003737
																-2.73e-05	-0.03044	-2.73e-05	-0.07097	-2.73e-05	-0.0485		-1.23e-05	-0.000432864	-1.23e-05	-0.000535307	-1.23e-05	-0.00052263
																-2.72e-05	-0.03285	-2.72e-05	-0.06487	-2.72e-05	-0.04254		-1.22e-05	-0.000306224	-1.22e-05	-0.000371412	-1.22e-05	-0.000642754
																-2.71e-05	-0.03773	-2.71e-05	-0.06929	-2.71e-05	-0.04161		-1.21e-05	-0.00034376	-1.21e-05	-0.000538688	-1.21e-05	-0.000533602
																-2.7e-05	-0.02331	-2.7e-05	-0.06436	-2.7e-05	-0.05289		-1.2e-05	-0.000347549	-1.2e-05	-0.000701203	-1.2e-05	-0.000520057
																-2.69e-05	-0.01764	-2.69e-05	-0.05331	-2.69e-05	-0.0522		-1.19e-05	-0.00022677	-1.19e-05	-0.00064933	-1.19e-05	-0.000568616
																-2.68e-05	-0.00158	-2.68e-05	-0.07443	-2.68e-05	-0.03002		-1.18e-05	-0.000296277	-1.18e-05	-0.00082884	-1.18e-05	-0.000547463
																-2.67e-05	0.00749	-2.67e-05	-0.07453	-2.67e-05	-0.03349		-1.17e-05	-0.000498522	-1.17e-05	-0.00128	-1.17e-05	-0.000571732
																-2.66e-05	0.00722	-2.66e-05	-0.0573	-2.66e-05	-0.04366		-1.16e-05	-0.000468565	-1.16e-05	-0.00118	-1.16e-05	-0.000555974
																-2.65e-05	0.0081	-2.65e-05	-0.05677	-2.65e-05	-0.04804		-1.15e-05	-0.000354358	-1.15e-05	-0.00101	-1.15e-05	-0.000304822
																-2.64e-05	-0.00768	-2.64e-05	-0.06171	-2.64e-05	-0.04859		-1.14e-05	-0.00051883	-1.14e-05	-0.00141	-1.14e-05	-0.000188603
																-2.63e-05	-0.03136	-2.63e-05	-0.07209	-2.63e-05	-0.03655		-1.13e-05	-0.000998511	-1.13e-05	-0.00143	-1.13e-05	-0.000291796
																-2.62e-05	-0.01778	-2.62e-05	-0.0817	-2.62e-05	-0.03431		-1.12e-05	-0.000612167	-1.12e-05	-0.00109	-1.12e-05	-0.000306967
																-2.61e-05	-0.00559	-2.61e-05	-0.07884	-2.61e-05	-0.03952		-1.11e-05	-0.000232483	-1.11e-05	-0.00115	-1.11e-05	-0.000302519
																-2.6e-05	0.00109	-2.6e-05	-0.05695	-2.6e-05	-0.05252		-1.1e-05	-0.000195924	-1.1e-05	-0.000978499	-1.1e-05	-0.000400835
																-2.59e-05	-0.02238	-2.59e-05	-0.04049	-2.59e-05	-0.06598		-1.09e-05	-0.000132811	-1.09e-05	-0.00103	-1.09e-05	-0.000399978
																-2.58e-05	-0.02271	-2.58e-05	-0.06438	-2.58e-05	-0.07353		-1.08e-05	-0.000188139	-1.08e-05	-0.000943887	-1.08e-05	-0.000463956
																-2.57e-05	-0.01045	-2.57e-05	-0.08514	-2.57e-05	-0.05257		-1.07e-05	-0.000334109	-1.07e-05	-0.00117	-1.07e-05	-0.000510259
																-2.56e-05	-0.00881	-2.56e-05	-0.09225	-2.56e-05	-0.02665		-1.06e-05	-0.000588248	-1.06e-05	-0.000829952	-1.06e-05	-0.000486758
																-2.55e-05	-0.01562	-2.55e-05	-0.0958	-2.55e-05	-0.02031		-1.05e-05	-0.000373303	-1.05e-05	-0.000783195	-1.05e-05	-0.000495562
																-2.54e-05	-0.02314	-2.54e-05	-0.07891	-2.54e-05	-0.03624		-1.04e-05	-0.000326649	-1.04e-05	-0.00123	-1.04e-05	-0.000504863
																-2.53e-05	-0.0407	-2.53e-05	-0.07583	-2.53e-05	-0.04306		-1.03e-05	-0.000254508	-1.03e-05	-0.00152	-1.03e-05	-0.000446528
																-2.52e-05	-0.03165	-2.52e-05	-0.04899	-2.52e-05	-0.03173		-1.02e-05	-0.000270878	-1.02e-05	-0.00128	-1.02e-05	-0.000432802
																-2.51e-05	-0.01927	-2.51e-05	-0.03071	-2.51e-05	-0.04113		-1.01e-05	-0.000360041	-1.01e-05	-0.00091101	-1.01e-05	-0.000641829
																-2.5e-05	-0.03103	-2.5e-05	-0.05202	-2.5e-05	-0.04431		-1e-05	-0.000409241	-1e-05	-0.000495935	-1e-05	-0.000789992
																-2.49e-05	-0.01901	-2.49e-05	-0.05949	-2.49e-05	-0.04544		-9.9e-06	-0.000223751	-9.9e-06	-0.00071237	-9.9e-06	-0.000815389
																-2.48e-05	-0.01247	-2.48e-05	-0.06859	-2.48e-05	-0.03821		-9.8e-06	-2.1476e-05	-9.8e-06	-0.00108	-9.8e-06	-0.000766536
																-2.47e-05	-0.01443	-2.47e-05	-0.06219	-2.47e-05	-0.03257		-9.7e-06	-0.000156967	-9.7e-06	-0.00138	-9.7e-06	-0.000640384
																-2.46e-05	-0.00971	-2.46e-05	-0.04278	-2.46e-05	-0.03825		-9.6e-06	-0.000123783	-9.6e-06	-0.00143	-9.6e-06	-0.000681358
																-2.45e-05	-0.02095	-2.45e-05	-0.06486	-2.45e-05	-0.04937		-9.5e-06	-0.000135446	-9.5e-06	-0.00118	-9.5e-06	-0.000850607
																-2.44e-05	-0.0367	-2.44e-05	-0.07132	-2.44e-05	-0.05594		-9.4e-06	-0.000260458	-9.4e-06	-0.00116	-9.4e-06	-0.00092172
																-2.43e-05	-0.03373	-2.43e-05	-0.04481	-2.43e-05	-0.05413		-9.3e-06	-0.000253294	-9.3e-06	-0.00121	-9.3e-06	-0.000768274
																-2.42e-05	-0.0086	-2.42e-05	-0.04644	-2.42e-05	-0.05364		-9.2e-06	-0.000463384	-9.2e-06	-0.00094709	-9.2e-06	-0.000670974
																-2.41e-05	-0.01688	-2.41e-05	-0.05724	-2.41e-05	-0.06301		-9.1e-06	-0.000521435	-9.1e-06	-0.000709256	-9.1e-06	-0.000634921
																-2.4e-05	-0.02846	-2.4e-05	-0.07281	-2.4e-05	-0.05966		-9e-06	-0.000234615	-9e-06	-0.00114	-9e-06	-0.000637788
																-2.39e-05	-0.02552	-2.39e-05	-0.06343	-2.39e-05	-0.05238		-8.9e-06	-0.000196487	-8.9e-06	-0.00139	-8.9e-06	-0.00070206
																-2.38e-05	-0.00743	-2.38e-05	-0.08066	-2.38e-05	-0.04888		-8.8e-06	-0.000438962	-8.8e-06	-0.00116	-8.8e-06	-0.000636681
																-2.37e-05	-0.000832224	-2.37e-05	-0.07348	-2.37e-05	-0.0453		-8.7e-06	-0.000502815	-8.7e-06	-0.000984771	-8.7e-06	-0.000504389
																-2.36e-05	-0.02467	-2.36e-05	-0.0772	-2.36e-05	-0.03743		-8.6e-06	-0.00018136	-8.6e-06	-0.001	-8.6e-06	-0.00057277
																-2.35e-05	-0.03618	-2.35e-05	-0.07999	-2.35e-05	-0.04123		-8.5e-06	-0.000136867	-8.5e-06	-0.000884139	-8.5e-06	-0.000484794
																-2.34e-05	-0.04046	-2.34e-05	-0.08572	-2.34e-05	-0.04084		-8.4e-06	-0.000293258	-8.4e-06	-0.00102	-8.4e-06	-0.000424901
																-2.33e-05	-0.04163	-2.33e-05	-0.067	-2.33e-05	-0.03667		-8.3e-06	-0.000143616	-8.3e-06	-0.00134	-8.3e-06	-0.000241746
																-2.32e-05	-0.02078	-2.32e-05	-0.05047	-2.32e-05	-0.0379		-8.2e-06	-4.7941e-05	-8.2e-06	-0.00138	-8.2e-06	-0.000331709
																-2.31e-05	-0.01064	-2.31e-05	-0.06287	-2.31e-05	-0.03516		-8.1e-06	-0.000125144	-8.1e-06	-0.00115	-8.1e-06	-0.00041201
																-2.3e-05	-0.00512	-2.3e-05	-0.05107	-2.3e-05	-0.0415		-8e-06	-0.000345506	-8e-06	-0.00119	-8e-06	-0.000309405
																-2.29e-05	-0.00382	-2.29e-05	-0.07384	-2.29e-05	-0.04239		-7.9e-06	-0.00059926	-7.9e-06	-0.00122	-7.9e-06	-0.000219622
																-2.28e-05	-0.00468	-2.28e-05	-0.10108	-2.28e-05	-0.04121		-7.8e-06	-0.000472058	-7.8e-06	-0.00118	-7.8e-06	-0.000339362
																-2.27e-05	-0.02018	-2.27e-05	-0.08623	-2.27e-05	-0.03758		-7.7e-06	-0.000165285	-7.7e-06	-0.000752142	-7.7e-06	-0.000513306
																-2.26e-05	-0.02282	-2.26e-05	-0.08112	-2.26e-05	-0.04645		-7.6e-06	-7.3902e-05	-7.6e-06	-0.000956966	-7.6e-06	-0.000414877
																-2.25e-05	-0.02625	-2.25e-05	-0.08026	-2.25e-05	-0.05665		-7.5e-06	7.0174e-05	-7.5e-06	-0.00111	-7.5e-06	-0.00034083
																-2.24e-05	-0.02362	-2.24e-05	-0.06158	-2.24e-05	-0.05866		-7.4e-06	0.00010922	-7.4e-06	-0.00129	-7.4e-06	-0.000358258
																-2.23e-05	-0.01609	-2.23e-05	-0.05381	-2.23e-05	-0.05171		-7.3e-06	0.000157147	-7.3e-06	-0.00155	-7.3e-06	-0.000400497
																-2.22e-05	-0.02522	-2.22e-05	-0.07177	-2.22e-05	-0.04674		-7.2e-06	8.4354e-05	-7.2e-06	-0.00131	-7.2e-06	-0.000507821
																-2.21e-05	-0.03448	-2.21e-05	-0.08319	-2.21e-05	-0.04174		-7.1e-06	-1.6414e-05	-7.1e-06	-0.00104	-7.1e-06	-0.000595504
																-2.2e-05	-0.02031	-2.2e-05	-0.05941	-2.2e-05	-0.03069		-7e-06	-0.000162236	-7e-06	-0.000693863	-7e-06	-0.000566111
																-2.19e-05	-0.00463	-2.19e-05	-0.061	-2.19e-05	-0.03747		-6.9e-06	-0.000342812	-6.9e-06	-0.000506523	-6.9e-06	-0.000559835
																-2.18e-05	0.00123	-2.18e-05	-0.07581	-2.18e-05	-0.04678		-6.8e-06	-0.000523181	-6.8e-06	-0.000537131	-6.8e-06	-0.000525881
																-2.17e-05	-0.03397	-2.17e-05	-0.07439	-2.17e-05	-0.04194		-6.7e-06	-0.000504561	-6.7e-06	-0.0013	-6.7e-06	-0.000300374
																-2.16e-05	-0.04442	-2.16e-05	-0.05789	-2.16e-05	-0.03107		-6.6e-06	-0.000427831	-6.6e-06	-0.00137	-6.6e-06	-0.000404583
																-2.15e-05	-0.03718	-2.15e-05	-0.05621	-2.15e-05	-0.02452		-6.5e-06	-0.000528036	-6.5e-06	-0.000896729	-6.5e-06	-0.000646434
																-2.14e-05	-0.03847	-2.14e-05	-0.04797	-2.14e-05	-0.03418		-6.4e-06	-0.000627738	-6.4e-06	-0.000816695	-6.4e-06	-0.000536153
																-2.13e-05	-0.02799	-2.13e-05	-0.03605	-2.13e-05	-0.04255		-6.3e-06	-0.000759943	-6.3e-06	-0.000911499	-6.3e-06	-0.000483845
																-2.12e-05	-0.01519	-2.12e-05	-0.02369	-2.12e-05	-0.0456		-6.2e-06	-0.000710359	-6.2e-06	-0.000677447	-6.2e-06	-0.000451721
																-2.11e-05	-0.00298	-2.11e-05	-0.02321	-2.11e-05	-0.04062		-6.1e-06	-0.000540558	-6.1e-06	-0.000740442	-6.1e-06	-0.000570874
																-2.1e-05	-0.01116	-2.1e-05	-0.06042	-2.1e-05	-0.04534		-6e-06	-0.000155694	-6e-06	-0.000697689	-6e-06	-0.000793875
																-2.09e-05	-0.00324	-2.09e-05	-0.07258	-2.09e-05	-0.05064		-5.9e-06	-1.3572e-05	-5.9e-06	-0.000889077	-5.9e-06	-0.00077315
																-2.08e-05	0.000178584	-2.08e-05	-0.05236	-2.08e-05	-0.05665		-5.8e-06	-4.9361e-05	-5.8e-06	-0.00113	-5.8e-06	-0.000713867
																-2.07e-05	-0.0067	-2.07e-05	-0.05965	-2.07e-05	-0.05069		-5.7e-06	-0.00017911	-5.7e-06	-0.00117	-5.7e-06	-0.000524775
																-2.06e-05	-0.02354	-2.06e-05	-0.05858	-2.06e-05	-0.05692		-5.6e-06	-0.0001739	-5.6e-06	-0.00159	-5.6e-06	-0.000394695
																-2.05e-05	-0.02884	-2.05e-05	-0.05475	-2.05e-05	-0.0596		-5.5e-06	-0.000534608	-5.5e-06	-0.00211	-5.5e-06	-0.000515812
																-2.04e-05	-0.01907	-2.04e-05	-0.03053	-2.04e-05	-0.05262		-5.4e-06	-0.000419898	-5.4e-06	-0.0022	-5.4e-06	-0.000523827
																-2.03e-05	-0.01853	-2.03e-05	-0.03771	-2.03e-05	-0.04101		-5.3e-06	-0.000123871	-5.3e-06	-0.00171	-5.3e-06	-0.000528884
																-2.02e-05	-0.01338	-2.02e-05	-0.05268	-2.02e-05	-0.02886		-5.2e-06	-0.000122154	-5.2e-06	-0.00103	-5.2e-06	-0.000670025
																-2.01e-05	-0.01187	-2.01e-05	-0.06529	-2.01e-05	-0.02876		-5.1e-06	-0.000471377	-5.1e-06	-0.00109	-5.1e-06	-0.000766942
																-2e-05	-0.0246	-2e-05	-0.05775	-2e-05	-0.03193		-5e-06	-0.000298468	-5e-06	-0.00145	-5e-06	-0.00067892
																-1.99e-05	-0.03356	-1.99e-05	-0.06751	-1.99e-05	-0.033		-4.9e-06	-0.00030424	-4.9e-06	-0.0016	-4.9e-06	-0.000614603
																-1.98e-05	-0.02175	-1.98e-05	-0.09265	-1.98e-05	-0.0386		-4.8e-06	-0.000346276	-4.8e-06	-0.00128	-4.8e-06	-0.000483936
																-1.97e-05	-0.01954	-1.97e-05	-0.07031	-1.97e-05	-0.04034		-4.7e-06	-0.000504058	-4.7e-06	-0.0011	-4.7e-06	-0.000458832
																-1.96e-05	-0.02226	-1.96e-05	-0.05076	-1.96e-05	-0.0432		-4.6e-06	-0.000484402	-4.6e-06	-0.00115	-4.6e-06	-0.000576021
																-1.95e-05	-0.0181	-1.95e-05	-0.0653	-1.95e-05	-0.04879		-4.5e-06	-0.000306727	-4.5e-06	-0.00128	-4.5e-06	-0.000637314
																-1.94e-05	-0.01768	-1.94e-05	-0.06554	-1.94e-05	-0.04945		-4.4e-06	-0.000285561	-4.4e-06	-0.00108	-4.4e-06	-0.000560805
																-1.93e-05	-0.0142	-1.93e-05	-0.06409	-1.93e-05	-0.04101		-4.3e-06	-0.000571907	-4.3e-06	-0.00138	-4.3e-06	-0.000538139
																-1.92e-05	-0.0046	-1.92e-05	-0.0362	-1.92e-05	-0.04788		-4.2e-06	-0.00045847	-4.2e-06	-0.00155	-4.2e-06	-0.000624897
																-1.91e-05	-0.01158	-1.91e-05	-0.05802	-1.91e-05	-0.0486		-4.1e-06	-0.000317029	-4.1e-06	-0.00141	-4.1e-06	-0.000626161
																-1.9e-05	-0.01773	-1.9e-05	-0.07767	-1.9e-05	-0.04278		-4e-06	-0.000247847	-4e-06	-0.00101	-4e-06	-0.000589341
																-1.89e-05	-0.01346	-1.89e-05	-0.07527	-1.89e-05	-0.02239		-3.9e-06	-5.839e-05	-3.9e-06	-0.00146	-3.9e-06	-0.000562363
																-1.88e-05	0.000945706	-1.88e-05	-0.06298	-1.88e-05	-0.0265		-3.8e-06	8.6041e-05	-3.8e-06	-0.00154	-3.8e-06	-0.000460954
																-1.87e-05	0.00365	-1.87e-05	-0.07968	-1.87e-05	-0.04375		-3.7e-06	-0.000178074	-3.7e-06	-0.00135	-3.7e-06	-0.000505631
																-1.86e-05	-0.01364	-1.86e-05	-0.09603	-1.86e-05	-0.06089		-3.6e-06	-0.000425433	-3.6e-06	-0.00132	-3.6e-06	-0.000547712
																-1.85e-05	-0.02243	-1.85e-05	-0.06399	-1.85e-05	-0.06208		-3.5e-06	-0.000403172	-3.5e-06	-0.00159	-3.5e-06	-0.000580604
																-1.84e-05	-0.02533	-1.84e-05	-0.04002	-1.84e-05	-0.0531		-3.4e-06	-0.000168483	-3.4e-06	-0.00152	-3.4e-06	-0.000520982
																-1.83e-05	-0.01971	-1.83e-05	-0.05348	-1.83e-05	-0.04116		-3.3e-06	-0.000383931	-3.3e-06	-0.0014	-3.3e-06	-0.000280102
																-1.82e-05	-0.02176	-1.82e-05	-0.05932	-1.82e-05	-0.03372		-3.2e-06	-0.000341066	-3.2e-06	-0.00112	-3.2e-06	-0.000282066
																-1.81e-05	-0.00321	-1.81e-05	-0.08732	-1.81e-05	-0.0284		-3.1e-06	-0.000212413	-3.1e-06	-0.00126	-3.1e-06	-0.000471587
																-1.8e-05	0.00701	-1.8e-05	-0.08299	-1.8e-05	-0.02386		-3e-06	-0.000107087	-3e-06	-0.000939438	-3e-06	-0.000542181
																-1.79e-05	-0.00792	-1.79e-05	-0.08292	-1.79e-05	-0.03959		-2.9e-06	-0.000175084	-2.9e-06	-0.000636829	-2.9e-06	-0.000451946
																-1.78e-05	-0.02326	-1.78e-05	-0.08118	-1.78e-05	-0.05759		-2.8e-06	-0.000103623	-2.8e-06	-0.00101	-2.8e-06	-0.000430748
																-1.77e-05	-0.00954	-1.77e-05	-0.07321	-1.77e-05	-0.03946		-2.7e-06	-2.0114e-05	-2.7e-06	-0.00127	-2.7e-06	-0.000521095
																-1.76e-05	-0.00576	-1.76e-05	-0.07714	-1.76e-05	-0.04028		-2.6e-06	-1.1115e-05	-2.6e-06	-0.00147	-2.6e-06	-0.000553333
																-1.75e-05	-0.00968	-1.75e-05	-0.07034	-1.75e-05	-0.03842		-2.5e-06	-7.4405e-05	-2.5e-06	-0.00133	-2.5e-06	-0.0003702
																-1.74e-05	-0.00986	-1.74e-05	-0.06614	-1.74e-05	-0.03495		-2.4e-06	7.26e-07	-2.4e-06	-0.00111	-2.4e-06	-0.000606475
																-1.73e-05	-0.01551	-1.73e-05	-0.04482	-1.73e-05	-0.0271		-2.3e-06	-4.0866e-05	-2.3e-06	-0.00157	-2.3e-06	-0.000744954
																-1.72e-05	-0.01314	-1.72e-05	-0.03329	-1.72e-05	-0.02864		-2.2e-06	-0.000226681	-2.2e-06	-0.00157	-2.2e-06	-0.000694407
																-1.71e-05	-0.016	-1.71e-05	-0.03049	-1.71e-05	-0.04742		-2.1e-06	-0.000360752	-2.1e-06	-0.00108	-2.1e-06	-0.00071854
																-1.7e-05	-0.02018	-1.7e-05	-0.05631	-1.7e-05	-0.07404		-2e-06	-0.000555182	-2e-06	-0.00123	-2e-06	-0.000575073
																-1.69e-05	-0.03779	-1.69e-05	-0.07803	-1.69e-05	-0.06892		-1.9e-06	-0.000442011	-1.9e-06	-0.00145	-1.9e-06	-0.00046188
																-1.68e-05	-0.02977	-1.68e-05	-0.0537	-1.68e-05	-0.05921		-1.8e-06	-0.000339201	-1.8e-06	-0.00141	-1.8e-06	-0.000447476
																-1.67e-05	-0.02682	-1.67e-05	-0.04781	-1.67e-05	-0.04602		-1.7e-06	-0.000398051	-1.7e-06	-0.00124	-1.7e-06	-0.000514751
																-1.66e-05	-0.03966	-1.66e-05	-0.04717	-1.66e-05	-0.0662		-1.6e-06	-0.000556159	-1.6e-06	-0.00115	-1.6e-06	-0.000450456
																-1.65e-05	-0.03556	-1.65e-05	-0.03818	-1.65e-05	-0.06583		-1.5e-06	-0.000650443	-1.5e-06	-0.00127	-1.5e-06	-0.000464476
																-1.64e-05	-0.01309	-1.64e-05	-0.0346	-1.64e-05	-0.06192		-1.4e-06	-0.000537924	-1.4e-06	-0.00107	-1.4e-06	-0.000526084
																-1.63e-05	-0.01332	-1.63e-05	-0.06027	-1.63e-05	-0.064		-1.3e-06	-0.000367412	-1.3e-06	-0.000910031	-1.3e-06	-0.000527032
																-1.62e-05	-0.02308	-1.62e-05	-0.05927	-1.62e-05	-0.04319		-1.2e-06	-0.000102794	-1.2e-06	-0.000994514	-1.2e-06	-0.000417451
																-1.61e-05	-0.01717	-1.61e-05	-0.04577	-1.61e-05	-0.04468		-1.1e-06	-0.000308621	-1.1e-06	-0.000702138	-1.1e-06	-0.000229533
																-1.6e-05	-0.01101	-1.6e-05	-0.06387	-1.6e-05	-0.05081		-1e-06	-0.000557165	-1e-06	-0.000854777	-1e-06	-0.00033505
																-1.59e-05	-0.02041	-1.59e-05	-0.0731	-1.59e-05	-0.04727		-9e-07	-0.000413622	-9e-07	-0.000768648	-9e-07	-0.000546538
																-1.58e-05	-0.00713	-1.58e-05	-0.06905	-1.58e-05	-0.05393		-8e-07	-0.000262264	-8e-07	-0.000844634	-8e-07	-0.000496759
																-1.57e-05	-0.00764	-1.57e-05	-0.05949	-1.57e-05	-0.03784		-7e-07	-0.000272861	-7e-07	-0.00107	-7e-07	-0.000486803
																-1.56e-05	-0.00807	-1.56e-05	-0.05886	-1.56e-05	-0.03334		-6e-07	-0.000433722	-6e-07	-0.00136	-6e-07	-0.000300916
																-1.55e-05	-0.01216	-1.55e-05	-0.08218	-1.55e-05	-0.03293		-5e-07	-0.000218866	-5e-07	-0.00131	-5e-07	-0.000376793
																-1.54e-05	-0.01124	-1.54e-05	-0.09138	-1.54e-05	-0.0407		-4e-07	-0.000134351	-4e-07	-0.00121	-4e-07	-0.000501341
																-1.53e-05	-0.02684	-1.53e-05	-0.0627	-1.53e-05	-0.04257		-3e-07	-7.3784e-05	-3e-07	-0.00123	-3e-07	-0.000419122
																-1.52e-05	-0.04361	-1.52e-05	-0.04484	-1.52e-05	-0.04879		-2e-07	-4.8266e-05	-2e-07	-0.000805528	-2e-07	-0.000425127
																-1.51e-05	-0.04538	-1.51e-05	-0.0575	-1.51e-05	-0.03342		-1e-07	-0.000300629	-1e-07	-0.000410428	-1e-07	-0.00035889
																-1.5e-05	-0.0127	-1.5e-05	-0.05998	-1.5e-05	-0.01774		0	0.000327569	0	-0.00291	0	0.000553408
																-1.49e-05	0.00714	-1.49e-05	-0.05537	-1.49e-05	-0.01871		1e-07	0.00133	1e-07	-0.00175	1e-07	0.00153
																-1.48e-05	-0.00446	-1.48e-05	-0.05954	-1.48e-05	-0.03406		2e-07	-0.000293406	2e-07	-0.000924223	2e-07	-0.000411152
																-1.47e-05	-0.01849	-1.47e-05	-0.06596	-1.47e-05	-0.04965		3e-07	-0.000296455	3e-07	-0.000932498	3e-07	-0.000412326
																-1.46e-05	-0.02078	-1.46e-05	-0.07074	-1.46e-05	-0.04417		4e-07	-0.000295803	4e-07	-0.000941974	4e-07	-0.000412981
																-1.45e-05	-0.00918	-1.45e-05	-0.05717	-1.45e-05	-0.02858		5e-07	-0.000298409	5e-07	-0.000935968	5e-07	-0.000407585
																-1.44e-05	-0.00477	-1.44e-05	-0.05293	-1.44e-05	-0.03259		6e-07	-0.000296484	6e-07	-0.000954386	6e-07	-0.000413591
																-1.43e-05	-0.01112	-1.43e-05	-0.07028	-1.43e-05	-0.03549		7e-07	-0.000292281	7e-07	-0.000950471	7e-07	-0.000415916
																-1.42e-05	-0.01768	-1.42e-05	-0.0938	-1.42e-05	-0.02881		8e-07	-0.000302612	8e-07	-0.000951984	8e-07	-0.000418557
																-1.41e-05	-0.01145	-1.41e-05	-0.09341	-1.41e-05	-0.03866		9e-07	-0.000306845	9e-07	-0.000887743	9e-07	-0.000415261
																-1.4e-05	-0.01872	-1.4e-05	-0.07681	-1.4e-05	-0.02759		1e-06	-0.000308296	1e-06	0.0014	1e-06	-0.000402235
																-1.39e-05	-0.03046	-1.39e-05	-0.06404	-1.39e-05	-0.0357		1.1e-06	-3.758e-05	1.1e-06	0.0134	1.1e-06	7.0947e-05
																-1.38e-05	-0.02808	-1.38e-05	-0.07603	-1.38e-05	-0.04771		1.2e-06	0.00132	1.2e-06	0.01784	1.2e-06	0.00288
																-1.37e-05	-0.02789	-1.37e-05	-0.08236	-1.37e-05	-0.05599		1.3e-06	0.00491	1.3e-06	0.01787	1.3e-06	0.00839
																-1.36e-05	-0.02647	-1.36e-05	-0.08478	-1.36e-05	-0.05278		1.4e-06	0.01086	1.4e-06	0.01816	1.4e-06	0.01181
																-1.35e-05	-0.00632	-1.35e-05	-0.09076	-1.35e-05	-0.05172		1.5e-06	0.01466	1.5e-06	0.0182	1.5e-06	0.01279
																-1.34e-05	-0.01961	-1.34e-05	-0.09712	-1.34e-05	-0.05755		1.6e-06	0.01657	1.6e-06	0.01832	1.6e-06	0.01277
																-1.33e-05	-0.04877	-1.33e-05	-0.06725	-1.33e-05	-0.05982		1.7e-06	0.01658	1.7e-06	0.01818	1.7e-06	0.01254
																-1.32e-05	-0.04813	-1.32e-05	-0.03515	-1.32e-05	-0.05736		1.8e-06	0.01603	1.8e-06	0.0183	1.8e-06	0.01233
																-1.31e-05	-0.01933	-1.31e-05	-0.02824	-1.31e-05	-0.05598		1.9e-06	0.01579	1.9e-06	0.01788	1.9e-06	0.01224
																-1.3e-05	0.00399	-1.3e-05	-0.03794	-1.3e-05	-0.0633		2e-06	0.0159	2e-06	0.01726	2e-06	0.01198
																-1.29e-05	-0.02243	-1.29e-05	-0.03616	-1.29e-05	-0.05438		2.1e-06	0.01545	2.1e-06	0.01743	2.1e-06	0.01192
																-1.28e-05	-0.03066	-1.28e-05	-0.05179	-1.28e-05	-0.05017		2.2e-06	0.01517	2.2e-06	0.01759	2.2e-06	0.01179
																-1.27e-05	-0.02884	-1.27e-05	-0.07396	-1.27e-05	-0.04729		2.3e-06	0.01512	2.3e-06	0.01739	2.3e-06	0.01166
																-1.26e-05	-0.02632	-1.26e-05	-0.05986	-1.26e-05	-0.04064		2.4e-06	0.01472	2.4e-06	0.0172	2.4e-06	0.01149
																-1.25e-05	-0.02884	-1.25e-05	-0.04823	-1.25e-05	-0.03137		2.5e-06	0.01444	2.5e-06	0.01733	2.5e-06	0.01125
																-1.24e-05	-0.03522	-1.24e-05	-0.03886	-1.24e-05	-0.03101		2.6e-06	0.01428	2.6e-06	0.01707	2.6e-06	0.01105
																-1.23e-05	-0.02763	-1.23e-05	-0.03026	-1.23e-05	-0.04336		2.7e-06	0.01411	2.7e-06	0.0172	2.7e-06	0.01093
																-1.22e-05	-0.01954	-1.22e-05	-0.02099	-1.22e-05	-0.05333		2.8e-06	0.014	2.8e-06	0.01752	2.8e-06	0.01092
																-1.21e-05	-0.02194	-1.21e-05	-0.03045	-1.21e-05	-0.04428		2.9e-06	0.0141	2.9e-06	0.0169	2.9e-06	0.01087
																-1.2e-05	-0.02218	-1.2e-05	-0.03963	-1.2e-05	-0.04315		3e-06	0.0139	3e-06	0.01663	3e-06	0.01064
																-1.19e-05	-0.01447	-1.19e-05	-0.0367	-1.19e-05	-0.04718		3.1e-06	0.01353	3.1e-06	0.01666	3.1e-06	0.01062
																-1.18e-05	-0.01891	-1.18e-05	-0.04685	-1.18e-05	-0.04543		3.2e-06	0.01318	3.2e-06	0.01635	3.2e-06	0.01063
																-1.17e-05	-0.03182	-1.17e-05	-0.0723	-1.17e-05	-0.04744		3.3e-06	0.01312	3.3e-06	0.01625	3.3e-06	0.01063
																-1.16e-05	-0.02991	-1.16e-05	-0.06685	-1.16e-05	-0.04613		3.4e-06	0.01324	3.4e-06	0.01637	3.4e-06	0.01041
																-1.15e-05	-0.02262	-1.15e-05	-0.05737	-1.15e-05	-0.02529		3.5e-06	0.01301	3.5e-06	0.01609	3.5e-06	0.0102
																-1.14e-05	-0.03311	-1.14e-05	-0.07962	-1.14e-05	-0.01565		3.6e-06	0.01285	3.6e-06	0.01598	3.6e-06	0.0101
																-1.13e-05	-0.06373	-1.13e-05	-0.08085	-1.13e-05	-0.02421		3.7e-06	0.01299	3.7e-06	0.01593	3.7e-06	0.01008
																-1.12e-05	-0.03907	-1.12e-05	-0.06179	-1.12e-05	-0.02547		3.8e-06	0.01322	3.8e-06	0.01594	3.8e-06	0.01011
																-1.11e-05	-0.01484	-1.11e-05	-0.06518	-1.11e-05	-0.0251		3.9e-06	0.01319	3.9e-06	0.01587	3.9e-06	0.01012
																-1.1e-05	-0.0125	-1.1e-05	-0.05531	-1.1e-05	-0.03326		4e-06	0.01291	4e-06	0.01562	4e-06	0.00997
																-1.09e-05	-0.00848	-1.09e-05	-0.05847	-1.09e-05	-0.03319		4.1e-06	0.01299	4.1e-06	0.01548	4.1e-06	0.00996
																-1.08e-05	-0.01201	-1.08e-05	-0.05335	-1.08e-05	-0.0385		4.2e-06	0.01291	4.2e-06	0.01544	4.2e-06	0.01013
																-1.07e-05	-0.02132	-1.07e-05	-0.06591	-1.07e-05	-0.04234		4.3e-06	0.01253	4.3e-06	0.01556	4.3e-06	0.01021
																-1.06e-05	-0.03755	-1.06e-05	-0.04691	-1.06e-05	-0.04039		4.4e-06	0.01236	4.4e-06	0.01557	4.4e-06	0.01001
																-1.05e-05	-0.02383	-1.05e-05	-0.04427	-1.05e-05	-0.04112		4.5e-06	0.01251	4.5e-06	0.01559	4.5e-06	0.00984
																-1.04e-05	-0.02085	-1.04e-05	-0.06932	-1.04e-05	-0.04189		4.6e-06	0.01258	4.6e-06	0.0158	4.6e-06	0.00968
																-1.03e-05	-0.01624	-1.03e-05	-0.0857	-1.03e-05	-0.03705		4.7e-06	0.01251	4.7e-06	0.01572	4.7e-06	0.00983
																-1.02e-05	-0.01729	-1.02e-05	-0.07225	-1.02e-05	-0.03591		4.8e-06	0.01245	4.8e-06	0.01574	4.8e-06	0.00996
																-1.01e-05	-0.02298	-1.01e-05	-0.05149	-1.01e-05	-0.05326		4.9e-06	0.01226	4.9e-06	0.01576	4.9e-06	0.00983
																-1e-05	-0.02612	-1e-05	-0.02803	-1e-05	-0.06555		5e-06	0.01217	5e-06	0.01519	5e-06	0.00973
																-9.9e-06	-0.01428	-9.9e-06	-0.04027	-9.9e-06	-0.06766		5.1e-06	0.01201	5.1e-06	0.01492	5.1e-06	0.00985
																-9.8e-06	-0.00137	-9.8e-06	-0.06108	-9.8e-06	-0.0636		5.2e-06	0.0118	5.2e-06	0.01515	5.2e-06	0.00988
																-9.7e-06	-0.01002	-9.7e-06	-0.07821	-9.7e-06	-0.05314		5.3e-06	0.01186	5.3e-06	0.01531	5.3e-06	0.00973
																-9.6e-06	-0.0079	-9.6e-06	-0.08064	-9.6e-06	-0.05654		5.4e-06	0.01194	5.4e-06	0.01532	5.4e-06	0.00952
																-9.5e-06	-0.00864	-9.5e-06	-0.06665	-9.5e-06	-0.07058		5.5e-06	0.01188	5.5e-06	0.01502	5.5e-06	0.00934
																-9.4e-06	-0.01662	-9.4e-06	-0.06534	-9.4e-06	-0.07648		5.6e-06	0.01203	5.6e-06	0.01476	5.6e-06	0.00922
																-9.3e-06	-0.01617	-9.3e-06	-0.06821	-9.3e-06	-0.06375		5.7e-06	0.01171	5.7e-06	0.01479	5.7e-06	0.00921
																-9.2e-06	-0.02958	-9.2e-06	-0.05353	-9.2e-06	-0.05567		5.8e-06	0.01156	5.8e-06	0.01442	5.8e-06	0.00935
																-9.1e-06	-0.03328	-9.1e-06	-0.04009	-9.1e-06	-0.05268		5.9e-06	0.01156	5.9e-06	0.01446	5.9e-06	0.00928
																-9e-06	-0.01497	-9e-06	-0.06452	-9e-06	-0.05292		6e-06	0.01152	6e-06	0.01467	6e-06	0.00923
																-8.9e-06	-0.01254	-8.9e-06	-0.07842	-8.9e-06	-0.05825		6.1e-06	0.01163	6.1e-06	0.01456	6.1e-06	0.00915
																-8.8e-06	-0.02802	-8.8e-06	-0.06575	-8.8e-06	-0.05283		6.2e-06	0.01143	6.2e-06	0.01458	6.2e-06	0.0091
																-8.7e-06	-0.03209	-8.7e-06	-0.05566	-8.7e-06	-0.04185		6.3e-06	0.0113	6.3e-06	0.01474	6.3e-06	0.009
																-8.6e-06	-0.01158	-8.6e-06	-0.05661	-8.6e-06	-0.04753		6.4e-06	0.01149	6.4e-06	0.01436	6.4e-06	0.00881
																-8.5e-06	-0.00874	-8.5e-06	-0.04997	-8.5e-06	-0.04023		6.5e-06	0.01142	6.5e-06	0.01451	6.5e-06	0.00888
																-8.4e-06	-0.01872	-8.4e-06	-0.05742	-8.4e-06	-0.03526		6.6e-06	0.01156	6.6e-06	0.01479	6.6e-06	0.00902
																-8.3e-06	-0.00917	-8.3e-06	-0.07575	-8.3e-06	-0.02006		6.7e-06	0.01171	6.7e-06	0.01444	6.7e-06	0.00898
																-8.2e-06	-0.00306	-8.2e-06	-0.07786	-8.2e-06	-0.02752		6.8e-06	0.01126	6.8e-06	0.01457	6.8e-06	0.00884
																-8.1e-06	-0.00799	-8.1e-06	-0.06504	-8.1e-06	-0.03419		6.9e-06	0.01072	6.9e-06	0.01413	6.9e-06	0.00879
																-8e-06	-0.02205	-8e-06	-0.06707	-8e-06	-0.02567		7e-06	0.01047	7e-06	0.01386	7e-06	0.00879
																-7.9e-06	-0.03825	-7.9e-06	-0.06886	-7.9e-06	-0.01822		7.1e-06	0.01038	7.1e-06	0.01422	7.1e-06	0.00894
																-7.8e-06	-0.03013	-7.8e-06	-0.06663	-7.8e-06	-0.02816		7.2e-06	0.0104	7.2e-06	0.01444	7.2e-06	0.00893
																-7.7e-06	-0.01055	-7.7e-06	-0.04251	-7.7e-06	-0.04259		7.3e-06	0.01064	7.3e-06	0.01445	7.3e-06	0.00874
																-7.6e-06	-0.00472	-7.6e-06	-0.05409	-7.6e-06	-0.03442		7.4e-06	0.01131	7.4e-06	0.01465	7.4e-06	0.00865
																-7.5e-06	0.00448	-7.5e-06	-0.06269	-7.5e-06	-0.02828		7.5e-06	0.01127	7.5e-06	0.01472	7.5e-06	0.00866
																-7.4e-06	0.00697	-7.4e-06	-0.07278	-7.4e-06	-0.02973		7.6e-06	0.01089	7.6e-06	0.0145	7.6e-06	0.00868
																-7.3e-06	0.01003	-7.3e-06	-0.08783	-7.3e-06	-0.03323		7.7e-06	0.01068	7.7e-06	0.0147	7.7e-06	0.00871
																-7.2e-06	0.00538	-7.2e-06	-0.07428	-7.2e-06	-0.04214		7.8e-06	0.01059	7.8e-06	0.01442	7.8e-06	0.00879
																-7.1e-06	-0.00105	-7.1e-06	-0.05883	-7.1e-06	-0.04941		7.9e-06	0.01036	7.9e-06	0.01401	7.9e-06	0.00875
																-7e-06	-0.01035	-7e-06	-0.03922	-7e-06	-0.04697		8e-06	0.01035	8e-06	0.01406	8e-06	0.00864
																-6.9e-06	-0.02188	-6.9e-06	-0.02863	-6.9e-06	-0.04645		8.1e-06	0.01044	8.1e-06	0.01431	8.1e-06	0.00843
																-6.8e-06	-0.03339	-6.8e-06	-0.03036	-6.8e-06	-0.04363		8.2e-06	0.0105	8.2e-06	0.01387	8.2e-06	0.0084
																-6.7e-06	-0.0322	-6.7e-06	-0.07327	-6.7e-06	-0.02492		8.3e-06	0.01049	8.3e-06	0.01345	8.3e-06	0.0085
																-6.6e-06	-0.02731	-6.6e-06	-0.07744	-6.6e-06	-0.03357		8.4e-06	0.01056	8.4e-06	0.01387	8.4e-06	0.0085
																-6.5e-06	-0.0337	-6.5e-06	-0.05069	-6.5e-06	-0.05364		8.5e-06	0.01035	8.5e-06	0.01419	8.5e-06	0.0084
																-6.4e-06	-0.04007	-6.4e-06	-0.04616	-6.4e-06	-0.04449		8.6e-06	0.01027	8.6e-06	0.01409	8.6e-06	0.00834
																-6.3e-06	-0.0485	-6.3e-06	-0.05152	-6.3e-06	-0.04015		8.7e-06	0.01056	8.7e-06	0.01421	8.7e-06	0.00839
																-6.2e-06	-0.04534	-6.2e-06	-0.03829	-6.2e-06	-0.03748		8.8e-06	0.01054	8.8e-06	0.0144	8.8e-06	0.00845
																-6.1e-06	-0.0345	-6.1e-06	-0.04185	-6.1e-06	-0.04737		8.9e-06	0.0103	8.9e-06	0.01409	8.9e-06	0.00837
																-6e-06	-0.00994	-6e-06	-0.03944	-6e-06	-0.06587		9e-06	0.01	9e-06	0.01369	9e-06	0.0083
																-5.9e-06	-0.000866243	-5.9e-06	-0.05025	-5.9e-06	-0.06415		9.1e-06	0.00995	9.1e-06	0.01358	9.1e-06	0.00818
																-5.8e-06	-0.00315	-5.8e-06	-0.06381	-5.8e-06	-0.05923		9.2e-06	0.01019	9.2e-06	0.01374	9.2e-06	0.00808
																-5.7e-06	-0.01143	-5.7e-06	-0.06589	-5.7e-06	-0.04354		9.3e-06	0.01022	9.3e-06	0.01393	9.3e-06	0.00804
																-5.6e-06	-0.0111	-5.6e-06	-0.08998	-5.6e-06	-0.03275		9.4e-06	0.00992	9.4e-06	0.01373	9.4e-06	0.00824
																-5.5e-06	-0.03412	-5.5e-06	-0.11954	-5.5e-06	-0.0428		9.5e-06	0.00999	9.5e-06	0.01305	9.5e-06	0.0082
																-5.4e-06	-0.0268	-5.4e-06	-0.12432	-5.4e-06	-0.04346		9.6e-06	0.01035	9.6e-06	0.01332	9.6e-06	0.00796
																-5.3e-06	-0.00791	-5.3e-06	-0.09644	-5.3e-06	-0.04388		9.7e-06	0.0105	9.7e-06	0.01369	9.7e-06	0.008
																-5.2e-06	-0.0078	-5.2e-06	-0.05797	-5.2e-06	-0.05559		9.8e-06	0.01008	9.8e-06	0.01362	9.8e-06	0.00805
																-5.1e-06	-0.03009	-5.1e-06	-0.06179	-5.1e-06	-0.06364		9.9e-06	0.0101	9.9e-06	0.01341	9.9e-06	0.00809
																-5e-06	-0.01905	-5e-06	-0.08172	-5e-06	-0.05633		1e-05	0.00972	1e-05	0.01345	1e-05	0.00805
																-4.9e-06	-0.01942	-4.9e-06	-0.09021	-4.9e-06	-0.051		1.01e-05	0.00981	1.01e-05	0.01319	1.01e-05	0.00813
																-4.8e-06	-0.0221	-4.8e-06	-0.07224	-4.8e-06	-0.04015		1.02e-05	0.01	1.02e-05	0.01315	1.02e-05	0.00816
																-4.7e-06	-0.03217	-4.7e-06	-0.06195	-4.7e-06	-0.03807		1.03e-05	0.01028	1.03e-05	0.01362	1.03e-05	0.00823
																-4.6e-06	-0.03092	-4.6e-06	-0.06524	-4.6e-06	-0.04779		1.04e-05	0.01031	1.04e-05	0.01373	1.04e-05	0.0082
																-4.5e-06	-0.01958	-4.5e-06	-0.07262	-4.5e-06	-0.05288		1.05e-05	0.01007	1.05e-05	0.01353	1.05e-05	0.00816
																-4.4e-06	-0.01823	-4.4e-06	-0.06096	-4.4e-06	-0.04653		1.06e-05	0.00967	1.06e-05	0.01329	1.06e-05	0.00815
																-4.3e-06	-0.0365	-4.3e-06	-0.07803	-4.3e-06	-0.04465		1.07e-05	0.00939	1.07e-05	0.01272	1.07e-05	0.00796
																-4.2e-06	-0.02926	-4.2e-06	-0.08773	-4.2e-06	-0.05185		1.08e-05	0.00932	1.08e-05	0.01258	1.08e-05	0.00796
																-4.1e-06	-0.02023	-4.1e-06	-0.07943	-4.1e-06	-0.05196		1.09e-05	0.00951	1.09e-05	0.01287	1.09e-05	0.00799
																-4e-06	-0.01582	-4e-06	-0.05714	-4e-06	-0.0489		1.1e-05	0.00962	1.1e-05	0.01336	1.1e-05	0.00812
																-3.9e-06	-0.00373	-3.9e-06	-0.08226	-3.9e-06	-0.04666		1.11e-05	0.0098	1.11e-05	0.01335	1.11e-05	0.00809
																-3.8e-06	0.00549	-3.8e-06	-0.08731	-3.8e-06	-0.03825		1.12e-05	0.00978	1.12e-05	0.01369	1.12e-05	0.00805
																-3.7e-06	-0.01137	-3.7e-06	-0.07627	-3.7e-06	-0.04195		1.13e-05	0.00965	1.13e-05	0.01424	1.13e-05	0.008
																-3.6e-06	-0.02715	-3.6e-06	-0.07449	-3.6e-06	-0.04545		1.14e-05	0.00962	1.14e-05	0.01407	1.14e-05	0.00773
																-3.5e-06	-0.02573	-3.5e-06	-0.08981	-3.5e-06	-0.04818		1.15e-05	0.0099	1.15e-05	0.01342	1.15e-05	0.00763
																-3.4e-06	-0.01075	-3.4e-06	-0.08595	-3.4e-06	-0.04323		1.16e-05	0.01	1.16e-05	0.01313	1.16e-05	0.00793
																-3.3e-06	-0.0245	-3.3e-06	-0.07892	-3.3e-06	-0.02324		1.17e-05	0.00979	1.17e-05	0.01305	1.17e-05	0.00795
																-3.2e-06	-0.02177	-3.2e-06	-0.06328	-3.2e-06	-0.0234		1.18e-05	0.00973	1.18e-05	0.01324	1.18e-05	0.00785
																-3.1e-06	-0.01356	-3.1e-06	-0.07112	-3.1e-06	-0.03913		1.19e-05	0.00958	1.19e-05	0.01349	1.19e-05	0.00798
																-3e-06	-0.00683	-3e-06	-0.0531	-3e-06	-0.04499		1.2e-05	0.0095	1.2e-05	0.01334	1.2e-05	0.00798
																-2.9e-06	-0.01117	-2.9e-06	-0.036	-2.9e-06	-0.0375		1.21e-05	0.0095	1.21e-05	0.01286	1.21e-05	0.00781
																-2.8e-06	-0.00661	-2.8e-06	-0.05736	-2.8e-06	-0.03574		1.22e-05	0.0094	1.22e-05	0.01254	1.22e-05	0.00774
																-2.7e-06	-0.00128	-2.7e-06	-0.07207	-2.7e-06	-0.04324		1.23e-05	0.00925	1.23e-05	0.01292	1.23e-05	0.00783
																-2.6e-06	-0.000709423	-2.6e-06	-0.08296	-2.6e-06	-0.04591		1.24e-05	0.0093	1.24e-05	0.01288	1.24e-05	0.00777
																-2.5e-06	-0.00475	-2.5e-06	-0.07544	-2.5e-06	-0.03072		1.25e-05	0.00923	1.25e-05	0.01317	1.25e-05	0.00767
																-2.4e-06	4.63375e-05	-2.4e-06	-0.0626	-2.4e-06	-0.05032		1.26e-05	0.00939	1.26e-05	0.01318	1.26e-05	0.0078
																-2.3e-06	-0.00261	-2.3e-06	-0.08867	-2.3e-06	-0.06181		1.27e-05	0.00966	1.27e-05	0.01321	1.27e-05	0.00792
																-2.2e-06	-0.01447	-2.2e-06	-0.08901	-2.2e-06	-0.05762		1.28e-05	0.00969	1.28e-05	0.01321	1.28e-05	0.00786
																-2.1e-06	-0.02303	-2.1e-06	-0.06131	-2.1e-06	-0.05962		1.29e-05	0.00961	1.29e-05	0.01296	1.29e-05	0.00776
																-2e-06	-0.03543	-2e-06	-0.06975	-2e-06	-0.04772		1.3e-05	0.00952	1.3e-05	0.01244	1.3e-05	0.00767
																-1.9e-06	-0.02821	-1.9e-06	-0.08212	-1.9e-06	-0.03832		1.31e-05	0.00946	1.31e-05	0.01253	1.31e-05	0.00758
																-1.8e-06	-0.02165	-1.8e-06	-0.07951	-1.8e-06	-0.03713		1.32e-05	0.00919	1.32e-05	0.01277	1.32e-05	0.00757
																-1.7e-06	-0.02541	-1.7e-06	-0.07012	-1.7e-06	-0.04271		1.33e-05	0.00907	1.33e-05	0.01308	1.33e-05	0.00751
																-1.6e-06	-0.0355	-1.6e-06	-0.06521	-1.6e-06	-0.03738		1.34e-05	0.00899	1.34e-05	0.01353	1.34e-05	0.00741
																-1.5e-06	-0.04151	-1.5e-06	-0.07188	-1.5e-06	-0.03854		1.35e-05	0.00932	1.35e-05	0.01356	1.35e-05	0.0075
																-1.4e-06	-0.03433	-1.4e-06	-0.06055	-1.4e-06	-0.04365		1.36e-05	0.00947	1.36e-05	0.01336	1.36e-05	0.00734
																-1.3e-06	-0.02345	-1.3e-06	-0.05144	-1.3e-06	-0.04373		1.37e-05	0.00921	1.37e-05	0.01346	1.37e-05	0.0074
																-1.2e-06	-0.00656	-1.2e-06	-0.05621	-1.2e-06	-0.03464		1.38e-05	0.00887	1.38e-05	0.01348	1.38e-05	0.00746
																-1.1e-06	-0.0197	-1.1e-06	-0.03969	-1.1e-06	-0.01905		1.39e-05	0.00891	1.39e-05	0.01309	1.39e-05	0.00734
																-1e-06	-0.03556	-1e-06	-0.04831	-1e-06	-0.0278		1.4e-05	0.00918	1.4e-05	0.01292	1.4e-05	0.00738
																-9e-07	-0.0264	-9e-07	-0.04345	-9e-07	-0.04535		1.41e-05	0.00918	1.41e-05	0.01245	1.41e-05	0.00744
																-8e-07	-0.01674	-8e-07	-0.04774	-8e-07	-0.04122		1.42e-05	0.00882	1.42e-05	0.01227	1.42e-05	0.0073
																-7e-07	-0.01742	-7e-07	-0.06033	-7e-07	-0.04039		1.43e-05	0.00867	1.43e-05	0.01244	1.43e-05	0.00726
																-6e-07	-0.02768	-6e-07	-0.07694	-6e-07	-0.02497		1.44e-05	0.00876	1.44e-05	0.01235	1.44e-05	0.0074
																-5e-07	-0.01397	-5e-07	-0.07378	-5e-07	-0.03126		1.45e-05	0.00903	1.45e-05	0.01227	1.45e-05	0.00753
																-4e-07	-0.00858	-4e-07	-0.06814	-4e-07	-0.0416		1.46e-05	0.00897	1.46e-05	0.0123	1.46e-05	0.00754
																-3e-07	-0.00471	-3e-07	-0.06925	-3e-07	-0.03478		1.47e-05	0.00885	1.47e-05	0.0121	1.47e-05	0.00741
																-2e-07	-0.00308	-2e-07	-0.04553	-2e-07	-0.03527		1.48e-05	0.00922	1.48e-05	0.01276	1.48e-05	0.00736
																-1e-07	-0.01919	-1e-07	-0.0232	-1e-07	-0.02978		1.49e-05	0.00908	1.49e-05	0.0128	1.49e-05	0.00738
																0	0.02091	0	-0.16426	0	0.04592		1.5e-05	0.00879	1.5e-05	0.01213	1.5e-05	0.00734
																1e-07	0.08479	1e-07	-0.09893	1e-07	0.12723		1.51e-05	0.00878	1.51e-05	0.01199	1.51e-05	0.00739
																2e-07	-0.01873	2e-07	-0.05224	2e-07	-0.03411		1.52e-05	0.00882	1.52e-05	0.01227	1.52e-05	0.00738
																3e-07	-0.01892	3e-07	-0.05271	3e-07	-0.03421		1.53e-05	0.00864	1.53e-05	0.01273	1.53e-05	0.00738
																4e-07	-0.01888	4e-07	-0.05324	4e-07	-0.03427		1.54e-05	0.00855	1.54e-05	0.01308	1.54e-05	0.00728
																5e-07	-0.01905	5e-07	-0.0529	5e-07	-0.03382		1.55e-05	0.00844	1.55e-05	0.01314	1.55e-05	0.00718
																6e-07	-0.01892	6e-07	-0.05395	6e-07	-0.03432		1.56e-05	0.0086	1.56e-05	0.01252	1.56e-05	0.00718
																7e-07	-0.01866	7e-07	-0.05372	7e-07	-0.03451		1.57e-05	0.00863	1.57e-05	0.0122	1.57e-05	0.00732
																8e-07	-0.01931	8e-07	-0.05381	8e-07	-0.03473		1.58e-05	0.0088	1.58e-05	0.0125	1.58e-05	0.0074
																9e-07	-0.01958	9e-07	-0.05018	9e-07	-0.03446		1.59e-05	0.00873	1.59e-05	0.01253	1.59e-05	0.00719
																1e-06	-0.01968	1e-06	0.07907	1e-06	-0.03338		1.6e-05	0.00855	1.6e-05	0.01268	1.6e-05	0.00707
																1.1e-06	-0.0024	1.1e-06	0.75721	1.1e-06	0.00589		1.61e-05	0.0086	1.61e-05	0.01293	1.61e-05	0.00719
																1.2e-06	0.08411	1.2e-06	1.00853	1.2e-06	0.23895		1.62e-05	0.00851	1.62e-05	0.01271	1.62e-05	0.00725
																1.3e-06	0.3136	1.3e-06	1.01019	1.3e-06	0.69623		1.63e-05	0.00852	1.63e-05	0.0129	1.63e-05	0.00729
																1.4e-06	0.69306	1.4e-06	1.0262	1.4e-06	0.9797		1.64e-05	0.00875	1.64e-05	0.01286	1.64e-05	0.00736
																1.5e-06	0.93591	1.5e-06	1.02871	1.5e-06	1.06129		1.65e-05	0.00879	1.65e-05	0.01267	1.65e-05	0.00751
																1.6e-06	1.05727	1.6e-06	1.03545	1.6e-06	1.05986		1.66e-05	0.00859	1.66e-05	0.01292	1.66e-05	0.00751
																1.7e-06	1.05829	1.7e-06	1.02733	1.7e-06	1.04039		1.67e-05	0.00847	1.67e-05	0.01291	1.67e-05	0.00728
																1.8e-06	1.02295	1.8e-06	1.03436	1.8e-06	1.02276		1.68e-05	0.00855	1.68e-05	0.01257	1.68e-05	0.00711
																1.9e-06	1.00767	1.9e-06	1.01068	1.9e-06	1.01594		1.69e-05	0.00841	1.69e-05	0.01261	1.69e-05	0.00698
																2e-06	1.01498	2e-06	0.97582	2e-06	0.99395		1.7e-05	0.00817	1.7e-05	0.01279	1.7e-05	0.00697
																2.1e-06	0.98586	2.1e-06	0.985	2.1e-06	0.98895		1.71e-05	0.0083	1.71e-05	0.01286	1.71e-05	0.00713
																2.2e-06	0.96854	2.2e-06	0.99414	2.2e-06	0.97839		1.72e-05	0.00874	1.72e-05	0.01297	1.72e-05	0.00725
																2.3e-06	0.96519	2.3e-06	0.98289	2.3e-06	0.96776		1.73e-05	0.00884	1.73e-05	0.01295	1.73e-05	0.00736
																2.4e-06	0.93965	2.4e-06	0.97213	2.4e-06	0.95299		1.74e-05	0.00875	1.74e-05	0.01285	1.74e-05	0.00732
																2.5e-06	0.92145	2.5e-06	0.97946	2.5e-06	0.93306		1.75e-05	0.0089	1.75e-05	0.01281	1.75e-05	0.00739
																2.6e-06	0.91173	2.6e-06	0.965	2.6e-06	0.91701		1.76e-05	0.00845	1.76e-05	0.01258	1.76e-05	0.00751
																2.7e-06	0.90058	2.7e-06	0.97231	2.7e-06	0.90669		1.77e-05	0.00807	1.77e-05	0.01231	1.77e-05	0.00746
																2.8e-06	0.89348	2.8e-06	0.99024	2.8e-06	0.90646		1.78e-05	0.00823	1.78e-05	0.01236	1.78e-05	0.00721
																2.9e-06	0.89991	2.9e-06	0.95524	2.9e-06	0.90156		1.79e-05	0.00854	1.79e-05	0.01244	1.79e-05	0.00722
																3e-06	0.88689	3e-06	0.93993	3e-06	0.88289		1.8e-05	0.00855	1.8e-05	0.01251	1.8e-05	0.00742
																3.1e-06	0.86387	3.1e-06	0.94163	3.1e-06	0.88146		1.81e-05	0.00862	1.81e-05	0.01235	1.81e-05	0.00733
																3.2e-06	0.84097	3.2e-06	0.92395	3.2e-06	0.88201		1.82e-05	0.0086	1.82e-05	0.01232	1.82e-05	0.00712
																3.3e-06	0.83755	3.3e-06	0.91836	3.3e-06	0.88194		1.83e-05	0.00864	1.83e-05	0.01236	1.83e-05	0.00708
																3.4e-06	0.84504	3.4e-06	0.9251	3.4e-06	0.86412		1.84e-05	0.00865	1.84e-05	0.01251	1.84e-05	0.00703
																3.5e-06	0.83065	3.5e-06	0.9093	3.5e-06	0.84669		1.85e-05	0.00838	1.85e-05	0.01236	1.85e-05	0.00698
																3.6e-06	0.82025	3.6e-06	0.90318	3.6e-06	0.83816		1.86e-05	0.00809	1.86e-05	0.01226	1.86e-05	0.00699
																3.7e-06	0.8291	3.7e-06	0.9007	3.7e-06	0.83677		1.87e-05	0.00835	1.87e-05	0.01194	1.87e-05	0.00709
																3.8e-06	0.84377	3.8e-06	0.90122	3.8e-06	0.8389		1.88e-05	0.00839	1.88e-05	0.01179	1.88e-05	0.00696
																3.9e-06	0.84197	3.9e-06	0.8969	3.9e-06	0.83977		1.89e-05	0.0082	1.89e-05	0.01194	1.89e-05	0.00695
																4e-06	0.82408	4e-06	0.88307	4e-06	0.82716		1.9e-05	0.00819	1.9e-05	0.01209	1.9e-05	0.00693
																4.1e-06	0.82887	4.1e-06	0.87479	4.1e-06	0.82661		1.91e-05	0.00819	1.91e-05	0.01176	1.91e-05	0.00702
																4.2e-06	0.82412	4.2e-06	0.87299	4.2e-06	0.84051		1.92e-05	0.00822	1.92e-05	0.01165	1.92e-05	0.00711
																4.3e-06	0.79958	4.3e-06	0.87925	4.3e-06	0.84714		1.93e-05	0.00812	1.93e-05	0.01231	1.93e-05	0.00709
																4.4e-06	0.78909	4.4e-06	0.8799	4.4e-06	0.83083		1.94e-05	0.00817	1.94e-05	0.0127	1.94e-05	0.00712
																4.5e-06	0.79874	4.5e-06	0.88119	4.5e-06	0.81651		1.95e-05	0.00836	1.95e-05	0.01264	1.95e-05	0.00716
																4.6e-06	0.80319	4.6e-06	0.89287	4.6e-06	0.80339		1.96e-05	0.00835	1.96e-05	0.01205	1.96e-05	0.00706
																4.7e-06	0.79838	4.7e-06	0.8886	4.7e-06	0.8158		1.97e-05	0.0084	1.97e-05	0.01168	1.97e-05	0.00692
																4.8e-06	0.7947	4.8e-06	0.88977	4.8e-06	0.8263		1.98e-05	0.00842	1.98e-05	0.01219	1.98e-05	0.00694
																4.9e-06	0.7824	4.9e-06	0.89076	4.9e-06	0.81599		1.99e-05	0.00843	1.99e-05	0.01243	1.99e-05	0.00713
																5e-06	0.77689	5e-06	0.85836	5e-06	0.80732		2e-05	0.00853	2e-05	0.01272	2e-05	0.00721
																5.1e-06	0.76625	5.1e-06	0.84341	5.1e-06	0.81716		2.01e-05	0.00843	2.01e-05	0.01277	2.01e-05	0.00727
																5.2e-06	0.75324	5.2e-06	0.8563	5.2e-06	0.81968		2.02e-05	0.00811	2.02e-05	0.01214	2.02e-05	0.00723
																5.3e-06	0.75692	5.3e-06	0.86549	5.3e-06	0.80696		2.03e-05	0.00828	2.03e-05	0.01181	2.03e-05	0.00725
																5.4e-06	0.76217	5.4e-06	0.86574	5.4e-06	0.79032		2.04e-05	0.00812	2.04e-05	0.01176	2.04e-05	0.00703
																5.5e-06	0.75836	5.5e-06	0.84921	5.5e-06	0.7752		2.05e-05	0.00809	2.05e-05	0.0121	2.05e-05	0.00701
																5.6e-06	0.76798	5.6e-06	0.83434	5.6e-06	0.76483		2.06e-05	0.00828	2.06e-05	0.01225	2.06e-05	0.00709
																5.7e-06	0.74757	5.7e-06	0.8361	5.7e-06	0.764		2.07e-05	0.00817	2.07e-05	0.01237	2.07e-05	0.00696
																5.8e-06	0.73766	5.8e-06	0.81526	5.8e-06	0.77576		2.08e-05	0.00808	2.08e-05	0.01259	2.08e-05	0.0068
																5.9e-06	0.73797	5.9e-06	0.81724	5.9e-06	0.7697		2.09e-05	0.0081	2.09e-05	0.01239	2.09e-05	0.00692
																6e-06	0.73535	6e-06	0.82948	6e-06	0.76557		2.1e-05	0.00795	2.1e-05	0.01204	2.1e-05	0.00682
																6.1e-06	0.74204	6.1e-06	0.82307	6.1e-06	0.75954		2.11e-05	0.00788	2.11e-05	0.01193	2.11e-05	0.0067
																6.2e-06	0.72978	6.2e-06	0.82409	6.2e-06	0.75539		2.12e-05	0.0081	2.12e-05	0.01224	2.12e-05	0.00654
																6.3e-06	0.72151	6.3e-06	0.83328	6.3e-06	0.74662		2.13e-05	0.00821	2.13e-05	0.01227	2.13e-05	0.00648
																6.4e-06	0.73346	6.4e-06	0.81168	6.4e-06	0.73094		2.14e-05	0.00805	2.14e-05	0.01208	2.14e-05	0.00663
																6.5e-06	0.72888	6.5e-06	0.81995	6.5e-06	0.73644		2.15e-05	0.00788	2.15e-05	0.01222	2.15e-05	0.0067
																6.6e-06	0.73764	6.6e-06	0.83587	6.6e-06	0.74822		2.16e-05	0.00779	2.16e-05	0.01224	2.16e-05	0.00667
																6.7e-06	0.74748	6.7e-06	0.81646	6.7e-06	0.74523		2.17e-05	0.00798	2.17e-05	0.01238	2.17e-05	0.00675
																6.8e-06	0.7184	6.8e-06	0.82379	6.8e-06	0.73382		2.18e-05	0.00804	2.18e-05	0.01258	2.18e-05	0.00671
																6.9e-06	0.68439	6.9e-06	0.7986	6.9e-06	0.72923		2.19e-05	0.00793	2.19e-05	0.01256	2.19e-05	0.00661
																7e-06	0.66813	7e-06	0.78349	7e-06	0.72975		2.2e-05	0.00784	2.2e-05	0.01256	2.2e-05	0.00666
																7.1e-06	0.66225	7.1e-06	0.8039	7.1e-06	0.74197		2.21e-05	0.00773	2.21e-05	0.01242	2.21e-05	0.00674
																7.2e-06	0.66389	7.2e-06	0.81646	7.2e-06	0.74136		2.22e-05	0.00786	2.22e-05	0.01197	2.22e-05	0.00655
																7.3e-06	0.67932	7.3e-06	0.81676	7.3e-06	0.72509		2.23e-05	0.00806	2.23e-05	0.01179	2.23e-05	0.00657
																7.4e-06	0.72167	7.4e-06	0.82796	7.4e-06	0.71748		2.24e-05	0.00814	2.24e-05	0.01201	2.24e-05	0.00658
																7.5e-06	0.71923	7.5e-06	0.83204	7.5e-06	0.71838		2.25e-05	0.0082	2.25e-05	0.01192	2.25e-05	0.00667
																7.6e-06	0.69523	7.6e-06	0.81983	7.6e-06	0.72042		2.26e-05	0.00807	2.26e-05	0.01161	2.26e-05	0.0068
																7.7e-06	0.68181	7.7e-06	0.83084	7.7e-06	0.7223		2.27e-05	0.00801	2.27e-05	0.0114	2.27e-05	0.00678
																7.8e-06	0.67613	7.8e-06	0.81485	7.8e-06	0.72921		2.28e-05	0.00811	2.28e-05	0.01135	2.28e-05	0.00684
																7.9e-06	0.66133	7.9e-06	0.7918	7.9e-06	0.7263		2.29e-05	0.00822	2.29e-05	0.01152	2.29e-05	0.00684
																8e-06	0.66051	8e-06	0.79487	8e-06	0.7171		2.3e-05	0.00818	2.3e-05	0.01152	2.3e-05	0.00686
																8.1e-06	0.66659	8.1e-06	0.80913	8.1e-06	0.69976		2.31e-05	0.00795	2.31e-05	0.01195	2.31e-05	0.0068
																8.2e-06	0.67034	8.2e-06	0.78385	8.2e-06	0.69723		2.32e-05	0.00792	2.32e-05	0.01185	2.32e-05	0.0069
																8.3e-06	0.66932	8.3e-06	0.76046	8.3e-06	0.70498		2.33e-05	0.00803	2.33e-05	0.01155	2.33e-05	0.00684
																8.4e-06	0.67407	8.4e-06	0.78415	8.4e-06	0.70507		2.34e-05	0.00794	2.34e-05	0.01163	2.34e-05	0.00656
																8.5e-06	0.66069	8.5e-06	0.80197	8.5e-06	0.69669		2.35e-05	0.00807	2.35e-05	0.01142	2.35e-05	0.00663
																8.6e-06	0.65546	8.6e-06	0.79657	8.6e-06	0.69186		2.36e-05	0.00811	2.36e-05	0.01167	2.36e-05	0.00679
																8.7e-06	0.67426	8.7e-06	0.803	8.7e-06	0.6964		2.37e-05	0.00788	2.37e-05	0.012	2.37e-05	0.00667
																8.8e-06	0.67301	8.8e-06	0.8139	8.8e-06	0.70074		2.38e-05	0.00782	2.38e-05	0.01225	2.38e-05	0.0066
																8.9e-06	0.65748	8.9e-06	0.79668	8.9e-06	0.69468		2.39e-05	0.00778	2.39e-05	0.0121	2.39e-05	0.00674
																9e-06	0.63837	9e-06	0.77372	9e-06	0.68876		2.4e-05	0.00791	2.4e-05	0.01228	2.4e-05	0.00659
																9.1e-06	0.63487	9.1e-06	0.76771	9.1e-06	0.67886		2.41e-05	0.00813	2.41e-05	0.01192	2.41e-05	0.00654
																9.2e-06	0.65024	9.2e-06	0.77661	9.2e-06	0.6702		2.42e-05	0.00814	2.42e-05	0.01167	2.42e-05	0.00658
																9.3e-06	0.65213	9.3e-06	0.78724	9.3e-06	0.66732		2.43e-05	0.00793	2.43e-05	0.01156	2.43e-05	0.00642
																9.4e-06	0.63295	9.4e-06	0.77612	9.4e-06	0.68402		2.44e-05	0.00776	2.44e-05	0.01138	2.44e-05	0.00651
																9.5e-06	0.63749	9.5e-06	0.73766	9.5e-06	0.68047		2.45e-05	0.00775	2.45e-05	0.01176	2.45e-05	0.00669
																9.6e-06	0.66081	9.6e-06	0.7527	9.6e-06	0.66033		2.46e-05	0.00771	2.46e-05	0.01161	2.46e-05	0.00679
																9.7e-06	0.67021	9.7e-06	0.77368	9.7e-06	0.66376		2.47e-05	0.00756	2.47e-05	0.01166	2.47e-05	0.00683
																9.8e-06	0.64349	9.8e-06	0.76988	9.8e-06	0.6681		2.48e-05	0.00762	2.48e-05	0.01172	2.48e-05	0.00654
																9.9e-06	0.64471	9.9e-06	0.75794	9.9e-06	0.67149		2.49e-05	0.00792	2.49e-05	0.01129	2.49e-05	0.00634
																1e-05	0.62068	1e-05	0.76021	1e-05	0.6681		2.5e-05	0.00791	2.5e-05	0.01127	2.5e-05	0.00642
																1.01e-05	0.62637	1.01e-05	0.74565	1.01e-05	0.67418		2.51e-05	0.00794	2.51e-05	0.01151	2.51e-05	0.00662
																1.02e-05	0.63816	1.02e-05	0.7432	1.02e-05	0.67696		2.52e-05	0.00796	2.52e-05	0.01172	2.52e-05	0.00661
																1.03e-05	0.65629	1.03e-05	0.76997	1.03e-05	0.68268		2.53e-05	0.00767	2.53e-05	0.01157	2.53e-05	0.00653
																1.04e-05	0.65773	1.04e-05	0.7763	1.04e-05	0.68014		2.54e-05	0.00777	2.54e-05	0.01113	2.54e-05	0.00656
																1.05e-05	0.64278	1.05e-05	0.7646	1.05e-05	0.67742		2.55e-05	0.00818	2.55e-05	0.0118	2.55e-05	0.00674
																1.06e-05	0.61699	1.06e-05	0.75117	1.06e-05	0.67618		2.56e-05	0.00803	2.56e-05	0.01231	2.56e-05	0.00672
																1.07e-05	0.59926	1.07e-05	0.71889	1.07e-05	0.66024		2.57e-05	0.00785	2.57e-05	0.01211	2.57e-05	0.00662
																1.08e-05	0.59465	1.08e-05	0.71094	1.08e-05	0.66018		2.58e-05	0.00802	2.58e-05	0.01209	2.58e-05	0.00668
																1.09e-05	0.60679	1.09e-05	0.72723	1.09e-05	0.66315		2.59e-05	0.00813	2.59e-05	0.0118	2.59e-05	0.00668
																1.1e-05	0.61421	1.1e-05	0.75521	1.1e-05	0.67337		2.6e-05	0.00791	2.6e-05	0.01204	2.6e-05	0.00664
																1.11e-05	0.6254	1.11e-05	0.75442	1.11e-05	0.67135		2.61e-05	0.00772	2.61e-05	0.01171	2.61e-05	0.00668
																1.12e-05	0.62406	1.12e-05	0.77388	1.12e-05	0.66754		2.62e-05	0.00775	2.62e-05	0.01152	2.62e-05	0.00667
																1.13e-05	0.61621	1.13e-05	0.80462	1.13e-05	0.66405		2.63e-05	0.00766	2.63e-05	0.01153	2.63e-05	0.00653
																1.14e-05	0.61384	1.14e-05	0.79541	1.14e-05	0.64133		2.64e-05	0.00763	2.64e-05	0.01122	2.64e-05	0.00648
																1.15e-05	0.63187	1.15e-05	0.7587	1.15e-05	0.63296		2.65e-05	0.00767	2.65e-05	0.01113	2.65e-05	0.00649
																1.16e-05	0.63803	1.16e-05	0.74231	1.16e-05	0.65763		2.66e-05	0.00785	2.66e-05	0.01137	2.66e-05	0.00658
																1.17e-05	0.62459	1.17e-05	0.73789	1.17e-05	0.65961		2.67e-05	0.00787	2.67e-05	0.01148	2.67e-05	0.00677
																1.18e-05	0.62097	1.18e-05	0.74835	1.18e-05	0.6516		2.68e-05	0.00764	2.68e-05	0.01172	2.68e-05	0.0067
																1.19e-05	0.61126	1.19e-05	0.76258	1.19e-05	0.66228		2.69e-05	0.00759	2.69e-05	0.0121	2.69e-05	0.00656
																1.2e-05	0.60663	1.2e-05	0.75425	1.2e-05	0.66208		2.7e-05	0.00789	2.7e-05	0.01227	2.7e-05	0.00653
																1.21e-05	0.60612	1.21e-05	0.72689	1.21e-05	0.64782		2.71e-05	0.0079	2.71e-05	0.01185	2.71e-05	0.0065
																1.22e-05	0.59986	1.22e-05	0.70891	1.22e-05	0.64202		2.72e-05	0.00797	2.72e-05	0.01127	2.72e-05	0.00642
																1.23e-05	0.59064	1.23e-05	0.73048	1.23e-05	0.64953		2.73e-05	0.00806	2.73e-05	0.01137	2.73e-05	0.00662
																1.24e-05	0.59367	1.24e-05	0.72829	1.24e-05	0.64444		2.74e-05	0.00774	2.74e-05	0.01174	2.74e-05	0.0066
																1.25e-05	0.58928	1.25e-05	0.74442	1.25e-05	0.63651		2.75e-05	0.00747	2.75e-05	0.01172	2.75e-05	0.00652
																1.26e-05	0.59905	1.26e-05	0.74511	1.26e-05	0.64749		2.76e-05	0.00735	2.76e-05	0.01132	2.76e-05	0.00664
																1.27e-05	0.61649	1.27e-05	0.7464	1.27e-05	0.65716		2.77e-05	0.00754	2.77e-05	0.01144	2.77e-05	0.00652
																1.28e-05	0.61844	1.28e-05	0.74647	1.28e-05	0.65226		2.78e-05	0.00792	2.78e-05	0.01154	2.78e-05	0.00652
																1.29e-05	0.61331	1.29e-05	0.73281	1.29e-05	0.6442		2.79e-05	0.008	2.79e-05	0.01175	2.79e-05	0.0066
																1.3e-05	0.60788	1.3e-05	0.70304	1.3e-05	0.6364		2.8e-05	0.00775	2.8e-05	0.01178	2.8e-05	0.00662
																1.31e-05	0.60406	1.31e-05	0.70802	1.31e-05	0.62894		2.81e-05	0.00756	2.81e-05	0.01167	2.81e-05	0.00652
																1.32e-05	0.58659	1.32e-05	0.7219	1.32e-05	0.6279		2.82e-05	0.00723	2.82e-05	0.01139	2.82e-05	0.00657
																1.33e-05	0.57865	1.33e-05	0.73927	1.33e-05	0.62305		2.83e-05	0.00729	2.83e-05	0.01134	2.83e-05	0.00659
																1.34e-05	0.57357	1.34e-05	0.76495	1.34e-05	0.61452		2.84e-05	0.00727	2.84e-05	0.01135	2.84e-05	0.00651
																1.35e-05	0.59515	1.35e-05	0.7667	1.35e-05	0.62215		2.85e-05	0.00761	2.85e-05	0.01148	2.85e-05	0.00656
																1.36e-05	0.60456	1.36e-05	0.7551	1.36e-05	0.60903		2.86e-05	0.00773	2.86e-05	0.01163	2.86e-05	0.00647
																1.37e-05	0.58776	1.37e-05	0.76076	1.37e-05	0.61436		2.87e-05	0.0074	2.87e-05	0.01117	2.87e-05	0.0063
																1.38e-05	0.56634	1.38e-05	0.76204	1.38e-05	0.61872		2.88e-05	0.00717	2.88e-05	0.01094	2.88e-05	0.00634
																1.39e-05	0.5687	1.39e-05	0.74014	1.39e-05	0.60893		2.89e-05	0.00721	2.89e-05	0.01133	2.89e-05	0.00643
																1.4e-05	0.58581	1.4e-05	0.73034	1.4e-05	0.61269		2.9e-05	0.00721	2.9e-05	0.0112	2.9e-05	0.00639
																1.41e-05	0.58566	1.41e-05	0.70368	1.41e-05	0.61748		2.91e-05	0.00724	2.91e-05	0.01125	2.91e-05	0.00645
																1.42e-05	0.56298	1.42e-05	0.69356	1.42e-05	0.60607		2.92e-05	0.00757	2.92e-05	0.01127	2.92e-05	0.00655
																1.43e-05	0.55329	1.43e-05	0.70334	1.43e-05	0.60243		2.93e-05	0.00743	2.93e-05	0.01137	2.93e-05	0.00659
																1.44e-05	0.55921	1.44e-05	0.69786	1.44e-05	0.6143		2.94e-05	0.00743	2.94e-05	0.01155	2.94e-05	0.00648
																1.45e-05	0.57655	1.45e-05	0.69377	1.45e-05	0.62444		2.95e-05	0.00745	2.95e-05	0.01138	2.95e-05	0.00653
																1.46e-05	0.57236	1.46e-05	0.69504	1.46e-05	0.62559		2.96e-05	0.00726	2.96e-05	0.01128	2.96e-05	0.00642
																1.47e-05	0.56472	1.47e-05	0.68419	1.47e-05	0.61452		2.97e-05	0.00736	2.97e-05	0.01127	2.97e-05	0.0061
																1.48e-05	0.58875	1.48e-05	0.7213	1.48e-05	0.61045		2.98e-05	0.00776	2.98e-05	0.01139	2.98e-05	0.00617
																1.49e-05	0.5798	1.49e-05	0.72333	1.49e-05	0.61214		2.99e-05	0.0075	2.99e-05	0.01158	2.99e-05	0.00624
																1.5e-05	0.56125	1.5e-05	0.6857	1.5e-05	0.60897		3e-05	0.00725	3e-05	0.01118	3e-05	0.00633
																1.51e-05	0.56043	1.51e-05	0.67774	1.51e-05	0.61305		3.01e-05	0.00743	3.01e-05	0.01094	3.01e-05	0.00632
																1.52e-05	0.56279	1.52e-05	0.69362	1.52e-05	0.61254		3.02e-05	0.00724	3.02e-05	0.01126	3.02e-05	0.00625
																1.53e-05	0.55158	1.53e-05	0.71945	1.53e-05	0.61211		3.03e-05	0.00729	3.03e-05	0.01133	3.03e-05	0.0063
																1.54e-05	0.5457	1.54e-05	0.73948	1.54e-05	0.60402		3.04e-05	0.00747	3.04e-05	0.01095	3.04e-05	0.00656
																1.55e-05	0.53862	1.55e-05	0.74267	1.55e-05	0.59616		3.05e-05	0.00761	3.05e-05	0.01106	3.05e-05	0.00643
																1.56e-05	0.54905	1.56e-05	0.70788	1.56e-05	0.59583		3.06e-05	0.00755	3.06e-05	0.01189	3.06e-05	0.00633
																1.57e-05	0.55053	1.57e-05	0.68944	1.57e-05	0.60704		3.07e-05	0.00757	3.07e-05	0.01222	3.07e-05	0.00642
																1.58e-05	0.56143	1.58e-05	0.70639	1.58e-05	0.61422		3.08e-05	0.00742	3.08e-05	0.01161	3.08e-05	0.00648
																1.59e-05	0.55742	1.59e-05	0.70846	1.59e-05	0.59652		3.09e-05	0.00735	3.09e-05	0.01149	3.09e-05	0.00635
																1.6e-05	0.54594	1.6e-05	0.71656	1.6e-05	0.58665		3.1e-05	0.00732	3.1e-05	0.01171	3.1e-05	0.00636
																1.61e-05	0.5486	1.61e-05	0.7306	1.61e-05	0.59644		3.11e-05	0.0074	3.11e-05	0.01155	3.11e-05	0.00654
																1.62e-05	0.54316	1.62e-05	0.71857	1.62e-05	0.60173		3.12e-05	0.00759	3.12e-05	0.01085	3.12e-05	0.00647
																1.63e-05	0.54411	1.63e-05	0.72909	1.63e-05	0.60509		3.13e-05	0.00766	3.13e-05	0.01099	3.13e-05	0.00642
																1.64e-05	0.55865	1.64e-05	0.72693	1.64e-05	0.61108		3.14e-05	0.00755	3.14e-05	0.0118	3.14e-05	0.00638
																1.65e-05	0.56094	1.65e-05	0.71611	1.65e-05	0.6234		3.15e-05	0.0075	3.15e-05	0.01216	3.15e-05	0.00646
																1.66e-05	0.54855	1.66e-05	0.7302	1.66e-05	0.62352		3.16e-05	0.00758	3.16e-05	0.01164	3.16e-05	0.00651
																1.67e-05	0.54063	1.67e-05	0.72997	1.67e-05	0.60391		3.17e-05	0.00744	3.17e-05	0.01103	3.17e-05	0.00646
																1.68e-05	0.54559	1.68e-05	0.71035	1.68e-05	0.59021		3.18e-05	0.00735	3.18e-05	0.01093	3.18e-05	0.00632
																1.69e-05	0.53668	1.69e-05	0.71252	1.69e-05	0.57879		3.19e-05	0.00729	3.19e-05	0.01142	3.19e-05	0.00616
																1.7e-05	0.52175	1.7e-05	0.72268	1.7e-05	0.57818		3.2e-05	0.0072	3.2e-05	0.01163	3.2e-05	0.0062
																1.71e-05	0.52997	1.71e-05	0.72666	1.71e-05	0.59147		3.21e-05	0.00737	3.21e-05	0.01127	3.21e-05	0.00619
																1.72e-05	0.55767	1.72e-05	0.73323	1.72e-05	0.60144		3.22e-05	0.00768	3.22e-05	0.01098	3.22e-05	0.00629
																1.73e-05	0.56393	1.73e-05	0.73183	1.73e-05	0.611		3.23e-05	0.00772	3.23e-05	0.01105	3.23e-05	0.00627
																1.74e-05	0.55832	1.74e-05	0.72652	1.74e-05	0.6076		3.24e-05	0.00765	3.24e-05	0.01091	3.24e-05	0.00623
																1.75e-05	0.5681	1.75e-05	0.724	1.75e-05	0.61341		3.25e-05	0.00742	3.25e-05	0.01098	3.25e-05	0.00632
																1.76e-05	0.53927	1.76e-05	0.71134	1.76e-05	0.62315		3.26e-05	0.00734	3.26e-05	0.01113	3.26e-05	0.0063
																1.77e-05	0.51534	1.77e-05	0.69563	1.77e-05	0.61922		3.27e-05	0.00721	3.27e-05	0.01167	3.27e-05	0.00628
																1.78e-05	0.52554	1.78e-05	0.69846	1.78e-05	0.59821		3.28e-05	0.00692	3.28e-05	0.01171	3.28e-05	0.00621
																1.79e-05	0.54537	1.79e-05	0.70298	1.79e-05	0.59912		3.29e-05	0.00688	3.29e-05	0.01147	3.29e-05	0.00606
																1.8e-05	0.54569	1.8e-05	0.70709	1.8e-05	0.61541		3.3e-05	0.00699	3.3e-05	0.0111	3.3e-05	0.00612
																1.81e-05	0.54997	1.81e-05	0.69797	1.81e-05	0.60796		3.31e-05	0.00707	3.31e-05	0.01099	3.31e-05	0.00615
																1.82e-05	0.54914	1.82e-05	0.69663	1.82e-05	0.59117		3.32e-05	0.00745	3.32e-05	0.01087	3.32e-05	0.00596
																1.83e-05	0.55114	1.83e-05	0.69863	1.83e-05	0.58778		3.33e-05	0.00744	3.33e-05	0.01082	3.33e-05	0.00604
																1.84e-05	0.55216	1.84e-05	0.70697	1.84e-05	0.58345		3.34e-05	0.00707	3.34e-05	0.01123	3.34e-05	0.00624
																1.85e-05	0.53486	1.85e-05	0.6989	1.85e-05	0.57937		3.35e-05	0.00693	3.35e-05	0.01196	3.35e-05	0.00635
																1.86e-05	0.51653	1.86e-05	0.69308	1.86e-05	0.5799		3.36e-05	0.00696	3.36e-05	0.01178	3.36e-05	0.0064
																1.87e-05	0.53263	1.87e-05	0.67478	1.87e-05	0.5883		3.37e-05	0.00692	3.37e-05	0.01107	3.37e-05	0.00641
																1.88e-05	0.53527	1.88e-05	0.66631	1.88e-05	0.57709		3.38e-05	0.00709	3.38e-05	0.0112	3.38e-05	0.00632
																1.89e-05	0.52308	1.89e-05	0.67472	1.89e-05	0.57705		3.39e-05	0.00746	3.39e-05	0.0114	3.39e-05	0.00628
																1.9e-05	0.523	1.9e-05	0.6835	1.9e-05	0.57522		3.4e-05	0.00722	3.4e-05	0.01127	3.4e-05	0.00643
																1.91e-05	0.52285	1.91e-05	0.66499	1.91e-05	0.58212		3.41e-05	0.00708	3.41e-05	0.01114	3.41e-05	0.00654
																1.92e-05	0.52433	1.92e-05	0.65865	1.92e-05	0.58975		3.42e-05	0.00721	3.42e-05	0.01114	3.42e-05	0.00637
																1.93e-05	0.51845	1.93e-05	0.69559	1.93e-05	0.58792		3.43e-05	0.00709	3.43e-05	0.01128	3.43e-05	0.00632
																1.94e-05	0.52143	1.94e-05	0.71802	1.94e-05	0.59064		3.44e-05	0.00705	3.44e-05	0.01112	3.44e-05	0.00629
																1.95e-05	0.53356	1.95e-05	0.7144	1.95e-05	0.5938		3.45e-05	0.00712	3.45e-05	0.01093	3.45e-05	0.00626
																1.96e-05	0.53317	1.96e-05	0.68104	1.96e-05	0.58553		3.46e-05	0.00728	3.46e-05	0.01084	3.46e-05	0.00625
																1.97e-05	0.5364	1.97e-05	0.66009	1.97e-05	0.57455		3.47e-05	0.0073	3.47e-05	0.01093	3.47e-05	0.00633
																1.98e-05	0.53734	1.98e-05	0.6888	1.98e-05	0.57558		3.48e-05	0.00707	3.48e-05	0.01118	3.48e-05	0.00635
																1.99e-05	0.53826	1.99e-05	0.70232	1.99e-05	0.59171		3.49e-05	0.00697	3.49e-05	0.01151	3.49e-05	0.00618
																2e-05	0.54441	2e-05	0.71893	2e-05	0.59799		3.5e-05	0.00705	3.5e-05	0.01153	3.5e-05	0.00613
																2.01e-05	0.53786	2.01e-05	0.72188	2.01e-05	0.60327		3.51e-05	0.0068	3.51e-05	0.01158	3.51e-05	0.00625
																2.02e-05	0.51773	2.02e-05	0.68636	2.02e-05	0.59986		3.52e-05	0.00681	3.52e-05	0.01134	3.52e-05	0.00626
																2.03e-05	0.52822	2.03e-05	0.66763	2.03e-05	0.60173		3.53e-05	0.00711	3.53e-05	0.01121	3.53e-05	0.00606
																2.04e-05	0.51823	2.04e-05	0.66472	2.04e-05	0.58319		3.54e-05	0.00731	3.54e-05	0.0111	3.54e-05	0.00608
																2.05e-05	0.51627	2.05e-05	0.68399	2.05e-05	0.58171		3.55e-05	0.00754	3.55e-05	0.01084	3.55e-05	0.00622
																2.06e-05	0.52857	2.06e-05	0.69248	2.06e-05	0.58838		3.56e-05	0.00757	3.56e-05	0.01084	3.56e-05	0.00625
																2.07e-05	0.5217	2.07e-05	0.69919	2.07e-05	0.57762		3.57e-05	0.00716	3.57e-05	0.01155	3.57e-05	0.00615
																2.08e-05	0.5154	2.08e-05	0.71159	2.08e-05	0.56458		3.58e-05	0.00723	3.58e-05	0.01167	3.58e-05	0.00613
																2.09e-05	0.51683	2.09e-05	0.70008	2.09e-05	0.57445		3.59e-05	0.00732	3.59e-05	0.01122	3.59e-05	0.00631
																2.1e-05	0.5073	2.1e-05	0.68051	2.1e-05	0.56581		3.6e-05	0.00707	3.6e-05	0.01128	3.6e-05	0.00637
																2.11e-05	0.50322	2.11e-05	0.67455	2.11e-05	0.55571		3.61e-05	0.00676	3.61e-05	0.01152	3.61e-05	0.00615
																2.12e-05	0.51696	2.12e-05	0.69186	2.12e-05	0.54302		3.62e-05	0.00677	3.62e-05	0.01118	3.62e-05	0.00601
																2.13e-05	0.52391	2.13e-05	0.69331	2.13e-05	0.5379		3.63e-05	0.00721	3.63e-05	0.01096	3.63e-05	0.00603
																2.14e-05	0.51355	2.14e-05	0.68304	2.14e-05	0.55037		3.64e-05	0.00742	3.64e-05	0.01115	3.64e-05	0.00612
																2.15e-05	0.50319	2.15e-05	0.69064	2.15e-05	0.55554		3.65e-05	0.00746	3.65e-05	0.01133	3.65e-05	0.00597
																2.16e-05	0.49702	2.16e-05	0.69176	2.16e-05	0.55328		3.66e-05	0.00725	3.66e-05	0.01109	3.66e-05	0.006
																2.17e-05	0.50922	2.17e-05	0.69977	2.17e-05	0.55995		3.67e-05	0.00736	3.67e-05	0.01118	3.67e-05	0.00625
																2.18e-05	0.51338	2.18e-05	0.71098	2.18e-05	0.55711		3.68e-05	0.00729	3.68e-05	0.01129	3.68e-05	0.00632
																2.19e-05	0.50614	2.19e-05	0.70991	2.19e-05	0.5488		3.69e-05	0.00728	3.69e-05	0.01099	3.69e-05	0.00619
																2.2e-05	0.50021	2.2e-05	0.70979	2.2e-05	0.55256		3.7e-05	0.00709	3.7e-05	0.0109	3.7e-05	0.00615
																2.21e-05	0.49353	2.21e-05	0.7023	2.21e-05	0.5595		3.71e-05	0.00698	3.71e-05	0.01124	3.71e-05	0.00617
																2.22e-05	0.50143	2.22e-05	0.67647	2.22e-05	0.54373		3.72e-05	0.00699	3.72e-05	0.01153	3.72e-05	0.00604
																2.23e-05	0.51456	2.23e-05	0.66666	2.23e-05	0.54515		3.73e-05	0.00697	3.73e-05	0.01135	3.73e-05	0.00603
																2.24e-05	0.51964	2.24e-05	0.67901	2.24e-05	0.54636		3.74e-05	0.00704	3.74e-05	0.01086	3.74e-05	0.00619
																2.25e-05	0.52341	2.25e-05	0.67378	2.25e-05	0.55332		3.75e-05	0.00722	3.75e-05	0.01101	3.75e-05	0.00623
																2.26e-05	0.51484	2.26e-05	0.65635	2.26e-05	0.56461		3.76e-05	0.00737	3.76e-05	0.0109	3.76e-05	0.00615
																2.27e-05	0.51121	2.27e-05	0.64442	2.27e-05	0.56258		3.77e-05	0.00718	3.77e-05	0.01093	3.77e-05	0.00617
																2.28e-05	0.51788	2.28e-05	0.64178	2.28e-05	0.56759		3.78e-05	0.00686	3.78e-05	0.01063	3.78e-05	0.00615
																2.29e-05	0.52452	2.29e-05	0.65089	2.29e-05	0.56791		3.79e-05	0.0072	3.79e-05	0.01092	3.79e-05	0.00615
																2.3e-05	0.52198	2.3e-05	0.65139	2.3e-05	0.56949		3.8e-05	0.00719	3.8e-05	0.01141	3.8e-05	0.00612
																2.31e-05	0.50765	2.31e-05	0.67546	2.31e-05	0.56402		3.81e-05	0.00681	3.81e-05	0.01123	3.81e-05	0.00611
																2.32e-05	0.50525	2.32e-05	0.6696	2.32e-05	0.57254		3.82e-05	0.00679	3.82e-05	0.01109	3.82e-05	0.00631
																2.33e-05	0.51233	2.33e-05	0.6528	2.33e-05	0.5678		3.83e-05	0.00679	3.83e-05	0.01073	3.83e-05	0.00632
																2.34e-05	0.50698	2.34e-05	0.65717	2.34e-05	0.54402		3.84e-05	0.00704	3.84e-05	0.0109	3.84e-05	0.00616
																2.35e-05	0.51519	2.35e-05	0.64529	2.35e-05	0.55009		3.85e-05	0.00728	3.85e-05	0.0112	3.85e-05	0.00617
																2.36e-05	0.51751	2.36e-05	0.65981	2.36e-05	0.5634		3.86e-05	0.007	3.86e-05	0.01119	3.86e-05	0.00623
																2.37e-05	0.50287	2.37e-05	0.67827	2.37e-05	0.55318		3.87e-05	0.00679	3.87e-05	0.01155	3.87e-05	0.00621
																2.38e-05	0.49908	2.38e-05	0.69227	2.38e-05	0.54775		3.88e-05	0.00685	3.88e-05	0.01154	3.88e-05	0.00597
																2.39e-05	0.49629	2.39e-05	0.68419	2.39e-05	0.55925		3.89e-05	0.00685	3.89e-05	0.01145	3.89e-05	0.00574
																2.4e-05	0.50495	2.4e-05	0.69425	2.4e-05	0.54671		3.9e-05	0.00672	3.9e-05	0.01127	3.9e-05	0.00574
																2.41e-05	0.51872	2.41e-05	0.67395	2.41e-05	0.5426		3.91e-05	0.00684	3.91e-05	0.01093	3.91e-05	0.00587
																2.42e-05	0.51949	2.42e-05	0.65984	2.42e-05	0.54628		3.92e-05	0.00688	3.92e-05	0.01055	3.92e-05	0.0061
																2.43e-05	0.50607	2.43e-05	0.65341	2.43e-05	0.53237		3.93e-05	0.00691	3.93e-05	0.01058	3.93e-05	0.00618
																2.44e-05	0.49537	2.44e-05	0.643	2.44e-05	0.53989		3.94e-05	0.00693	3.94e-05	0.01097	3.94e-05	0.00619
																2.45e-05	0.49466	2.45e-05	0.66445	2.45e-05	0.55477		3.95e-05	0.0069	3.95e-05	0.0116	3.95e-05	0.0062
																2.46e-05	0.49204	2.46e-05	0.65607	2.46e-05	0.5633		3.96e-05	0.00706	3.96e-05	0.01145	3.96e-05	0.00602
																2.47e-05	0.48251	2.47e-05	0.65899	2.47e-05	0.56669		3.97e-05	0.00715	3.97e-05	0.01149	3.97e-05	0.00593
																2.48e-05	0.48603	2.48e-05	0.66218	2.48e-05	0.5429		3.98e-05	0.00696	3.98e-05	0.01092	3.98e-05	0.00592
																2.49e-05	0.5056	2.49e-05	0.63802	2.49e-05	0.52568		3.99e-05	0.00705	3.99e-05	0.01068	3.99e-05	0.00578
																2.5e-05	0.50469	2.5e-05	0.63721	2.5e-05	0.5324		4e-05	0.00724	4e-05	0.01139	4e-05	0.00572
																2.51e-05	0.50694	2.51e-05	0.65048	2.51e-05	0.54953		4.01e-05	0.00716	4.01e-05	0.0117	4.01e-05	0.00593
																2.52e-05	0.50809	2.52e-05	0.66253	2.52e-05	0.5487		4.02e-05	0.00688	4.02e-05	0.01167	4.02e-05	0.0059
																2.53e-05	0.48985	2.53e-05	0.65423	2.53e-05	0.54145		4.03e-05	0.00665	4.03e-05	0.01122	4.03e-05	0.00583
																2.54e-05	0.49585	2.54e-05	0.62907	2.54e-05	0.54454		4.04e-05	0.00647	4.04e-05	0.0105	4.04e-05	0.0058
																2.55e-05	0.5221	2.55e-05	0.66714	2.55e-05	0.55937		4.05e-05	0.00654	4.05e-05	0.01008	4.05e-05	0.00595
																2.56e-05	0.51233	2.56e-05	0.69565	2.56e-05	0.55763		4.06e-05	0.00681	4.06e-05	0.01073	4.06e-05	0.00596
																2.57e-05	0.50116	2.57e-05	0.68445	2.57e-05	0.54893		4.07e-05	0.00694	4.07e-05	0.01113	4.07e-05	0.00595
																2.58e-05	0.51198	2.58e-05	0.68311	2.58e-05	0.55467		4.08e-05	0.00682	4.08e-05	0.01091	4.08e-05	0.006
																2.59e-05	0.51905	2.59e-05	0.66681	2.59e-05	0.5546		4.09e-05	0.00692	4.09e-05	0.01117	4.09e-05	0.00607
																2.6e-05	0.50484	2.6e-05	0.68054	2.6e-05	0.55102		4.1e-05	0.00702	4.1e-05	0.01128	4.1e-05	0.00597
																2.61e-05	0.49258	2.61e-05	0.66174	2.61e-05	0.55465		4.11e-05	0.00683	4.11e-05	0.0111	4.11e-05	0.00587
																2.62e-05	0.49456	2.62e-05	0.65097	2.62e-05	0.55346		4.12e-05	0.00678	4.12e-05	0.01099	4.12e-05	0.00598
																2.63e-05	0.48889	2.63e-05	0.65192	2.63e-05	0.54176		4.13e-05	0.00666	4.13e-05	0.0107	4.13e-05	0.00592
																2.64e-05	0.48686	2.64e-05	0.63398	2.64e-05	0.53794		4.14e-05	0.00675	4.14e-05	0.01082	4.14e-05	0.00601
																2.65e-05	0.48983	2.65e-05	0.62896	2.65e-05	0.53812		4.15e-05	0.00724	4.15e-05	0.01106	4.15e-05	0.00608
																2.66e-05	0.50085	2.66e-05	0.64287	2.66e-05	0.54589		4.16e-05	0.00729	4.16e-05	0.0109	4.16e-05	0.00609
																2.67e-05	0.50212	2.67e-05	0.64899	2.67e-05	0.56189		4.17e-05	0.00724	4.17e-05	0.01115	4.17e-05	0.0061
																2.68e-05	0.48765	2.68e-05	0.66267	2.68e-05	0.55571		4.18e-05	0.00707	4.18e-05	0.0112	4.18e-05	0.00607
																2.69e-05	0.48469	2.69e-05	0.68385	2.69e-05	0.54471		4.19e-05	0.00713	4.19e-05	0.01073	4.19e-05	0.00612
																2.7e-05	0.50333	2.7e-05	0.69378	2.7e-05	0.54157		4.2e-05	0.00733	4.2e-05	0.01082	4.2e-05	0.00594
																2.71e-05	0.50403	2.71e-05	0.66953	2.71e-05	0.5396		4.21e-05	0.00718	4.21e-05	0.01056	4.21e-05	0.00583
																2.72e-05	0.50854	2.72e-05	0.63699	2.72e-05	0.53294		4.22e-05	0.0069	4.22e-05	0.01055	4.22e-05	0.00599
																2.73e-05	0.51421	2.73e-05	0.6427	2.73e-05	0.54928		4.23e-05	0.00694	4.23e-05	0.01059	4.23e-05	0.00631
																2.74e-05	0.49387	2.74e-05	0.66365	2.74e-05	0.54744		4.24e-05	0.0072	4.24e-05	0.01085	4.24e-05	0.00619
																2.75e-05	0.47697	2.75e-05	0.66272	2.75e-05	0.54086		4.25e-05	0.00706	4.25e-05	0.0113	4.25e-05	0.00615
																2.76e-05	0.46908	2.76e-05	0.63989	2.76e-05	0.55081		4.26e-05	0.00685	4.26e-05	0.01121	4.26e-05	0.00614
																2.77e-05	0.48138	2.77e-05	0.64635	2.77e-05	0.54128		4.27e-05	0.00667	4.27e-05	0.0107	4.27e-05	0.00607
																2.78e-05	0.50547	2.78e-05	0.6523	2.78e-05	0.54082		4.28e-05	0.00662	4.28e-05	0.0107	4.28e-05	0.00593
																2.79e-05	0.51069	2.79e-05	0.66412	2.79e-05	0.54752		4.29e-05	0.00681	4.29e-05	0.01109	4.29e-05	0.00571
																2.8e-05	0.49444	2.8e-05	0.66571	2.8e-05	0.54942		4.3e-05	0.00693	4.3e-05	0.01111	4.3e-05	0.00567
																2.81e-05	0.48271	2.81e-05	0.65991	2.81e-05	0.54067		4.31e-05	0.00684	4.31e-05	0.01077	4.31e-05	0.00581
																2.82e-05	0.46178	2.82e-05	0.64365	2.82e-05	0.54519		4.32e-05	0.0066	4.32e-05	0.01037	4.32e-05	0.00586
																2.83e-05	0.46499	2.83e-05	0.641	2.83e-05	0.54717		4.33e-05	0.00661	4.33e-05	0.01027	4.33e-05	0.0058
																2.84e-05	0.46374	2.84e-05	0.6414	2.84e-05	0.54018		4.34e-05	0.00668	4.34e-05	0.01049	4.34e-05	0.00584
																2.85e-05	0.48548	2.85e-05	0.64903	2.85e-05	0.54439		4.35e-05	0.00672	4.35e-05	0.01065	4.35e-05	0.0059
																2.86e-05	0.49366	2.86e-05	0.65732	2.86e-05	0.53663		4.36e-05	0.00691	4.36e-05	0.0106	4.36e-05	0.00564
																2.87e-05	0.47238	2.87e-05	0.63132	2.87e-05	0.52241		4.37e-05	0.00697	4.37e-05	0.01067	4.37e-05	0.00559
																2.88e-05	0.45764	2.88e-05	0.61834	2.88e-05	0.52587		4.38e-05	0.00691	4.38e-05	0.01059	4.38e-05	0.00554
																2.89e-05	0.46017	2.89e-05	0.64029	2.89e-05	0.53337		4.39e-05	0.00686	4.39e-05	0.01059	4.39e-05	0.0057
																2.9e-05	0.4602	2.9e-05	0.63289	2.9e-05	0.53057		4.4e-05	0.00675	4.4e-05	0.01088	4.4e-05	0.00586
																2.91e-05	0.46234	2.91e-05	0.63595	2.91e-05	0.5351		4.41e-05	0.00673	4.41e-05	0.01107	4.41e-05	0.00584
																2.92e-05	0.48343	2.92e-05	0.63705	2.92e-05	0.54341		4.42e-05	0.00652	4.42e-05	0.01076	4.42e-05	0.00579
																2.93e-05	0.4744	2.93e-05	0.6425	2.93e-05	0.54654		4.43e-05	0.00649	4.43e-05	0.01064	4.43e-05	0.00565
																2.94e-05	0.47405	2.94e-05	0.65285	2.94e-05	0.53786		4.44e-05	0.00635	4.44e-05	0.01059	4.44e-05	0.00581
																2.95e-05	0.47559	2.95e-05	0.643	2.95e-05	0.54187		4.45e-05	0.00638	4.45e-05	0.0109	4.45e-05	0.00612
																2.96e-05	0.46349	2.96e-05	0.6378	2.96e-05	0.53252		4.46e-05	0.00658	4.46e-05	0.01084	4.46e-05	0.00609
																2.97e-05	0.46982	2.97e-05	0.6369	2.97e-05	0.50638		4.47e-05	0.00683	4.47e-05	0.01078	4.47e-05	0.00597
																2.98e-05	0.49522	2.98e-05	0.64407	2.98e-05	0.51194		4.48e-05	0.00691	4.48e-05	0.01035	4.48e-05	0.00594
																2.99e-05	0.47877	2.99e-05	0.65462	2.99e-05	0.51776		4.49e-05	0.00697	4.49e-05	0.01051	4.49e-05	0.00599
																3e-05	0.46253	3e-05	0.63186	3e-05	0.52536		4.5e-05	0.00695	4.5e-05	0.01084	4.5e-05	0.0059
																3.01e-05	0.47413	3.01e-05	0.61819	3.01e-05	0.52476		4.51e-05	0.00668	4.51e-05	0.01118	4.51e-05	0.00582
																3.02e-05	0.4622	3.02e-05	0.63632	3.02e-05	0.51875		4.52e-05	0.00632	4.52e-05	0.01127	4.52e-05	0.00581
																3.03e-05	0.46503	3.03e-05	0.64051	3.03e-05	0.52252		4.53e-05	0.0064	4.53e-05	0.01075	4.53e-05	0.00576
																3.04e-05	0.47658	3.04e-05	0.61909	3.04e-05	0.5447		4.54e-05	0.0065	4.54e-05	0.01081	4.54e-05	0.00564
																3.05e-05	0.48565	3.05e-05	0.62533	3.05e-05	0.53357		4.55e-05	0.00674	4.55e-05	0.01048	4.55e-05	0.00569
																3.06e-05	0.48183	3.06e-05	0.6719	3.06e-05	0.52519		4.56e-05	0.00698	4.56e-05	0.01038	4.56e-05	0.00576
																3.07e-05	0.48334	3.07e-05	0.69088	3.07e-05	0.53265		4.57e-05	0.00693	4.57e-05	0.01086	4.57e-05	0.0058
																3.08e-05	0.47341	3.08e-05	0.65612	3.08e-05	0.53733		4.58e-05	0.00689	4.58e-05	0.01079	4.58e-05	0.00566
																3.09e-05	0.46933	3.09e-05	0.64929	3.09e-05	0.52686		4.59e-05	0.00665	4.59e-05	0.01055	4.59e-05	0.00558
																3.1e-05	0.46714	3.1e-05	0.66173	3.1e-05	0.52773		4.6e-05	0.00629	4.6e-05	0.01047	4.6e-05	0.00573
																3.11e-05	0.4722	3.11e-05	0.65284	3.11e-05	0.54298		4.61e-05	0.00636	4.61e-05	0.01054	4.61e-05	0.00597
																3.12e-05	0.48426	3.12e-05	0.6135	3.12e-05	0.53714		4.62e-05	0.0065	4.62e-05	0.01068	4.62e-05	0.0059
																3.13e-05	0.48867	3.13e-05	0.62109	3.13e-05	0.53243		4.63e-05	0.0067	4.63e-05	0.01036	4.63e-05	0.00572
																3.14e-05	0.48183	3.14e-05	0.66687	3.14e-05	0.52969		4.64e-05	0.00695	4.64e-05	0.0103	4.64e-05	0.00563
																3.15e-05	0.47875	3.15e-05	0.6874	3.15e-05	0.5359		4.65e-05	0.00666	4.65e-05	0.01048	4.65e-05	0.00574
																3.16e-05	0.4837	3.16e-05	0.65767	3.16e-05	0.54026		4.66e-05	0.00674	4.66e-05	0.01045	4.66e-05	0.00598
																3.17e-05	0.47506	3.17e-05	0.62336	3.17e-05	0.53587		4.67e-05	0.00694	4.67e-05	0.0107	4.67e-05	0.00594
																3.18e-05	0.46896	3.18e-05	0.61781	3.18e-05	0.52427		4.68e-05	0.00693	4.68e-05	0.01074	4.68e-05	0.0058
																3.19e-05	0.46514	3.19e-05	0.64567	3.19e-05	0.51092		4.69e-05	0.00678	4.69e-05	0.01062	4.69e-05	0.00573
																3.2e-05	0.45966	3.2e-05	0.65711	3.2e-05	0.51418		4.7e-05	0.00683	4.7e-05	0.01073	4.7e-05	0.0057
																3.21e-05	0.47011	3.21e-05	0.63719	3.21e-05	0.51386		4.71e-05	0.00683	4.71e-05	0.01078	4.71e-05	0.00584
																3.22e-05	0.48993	3.22e-05	0.62054	3.22e-05	0.52218		4.72e-05	0.00685	4.72e-05	0.01119	4.72e-05	0.00594
																3.23e-05	0.49284	3.23e-05	0.62434	3.23e-05	0.51992		4.73e-05	0.00657	4.73e-05	0.01144	4.73e-05	0.00612
																3.24e-05	0.4885	3.24e-05	0.61687	3.24e-05	0.51717		4.74e-05	0.00674	4.74e-05	0.01113	4.74e-05	0.00607
																3.25e-05	0.4736	3.25e-05	0.62046	3.25e-05	0.52424		4.75e-05	0.00665	4.75e-05	0.01055	4.75e-05	0.00592
																3.26e-05	0.4685	3.26e-05	0.62924	3.26e-05	0.52307		4.76e-05	0.00648	4.76e-05	0.01026	4.76e-05	0.00587
																3.27e-05	0.46042	3.27e-05	0.65988	3.27e-05	0.52096		4.77e-05	0.00628	4.77e-05	0.01044	4.77e-05	0.00592
																3.28e-05	0.44194	3.28e-05	0.66195	3.28e-05	0.51493		4.78e-05	0.00648	4.78e-05	0.01064	4.78e-05	0.00585
																3.29e-05	0.43912	3.29e-05	0.64855	3.29e-05	0.50261		4.79e-05	0.00682	4.79e-05	0.01069	4.79e-05	0.00579
																3.3e-05	0.44595	3.3e-05	0.62745	3.3e-05	0.50802		4.8e-05	0.00674	4.8e-05	0.01087	4.8e-05	0.00562
																3.31e-05	0.45132	3.31e-05	0.62134	3.31e-05	0.51016		4.81e-05	0.00667	4.81e-05	0.01046	4.81e-05	0.00559
																3.32e-05	0.47533	3.32e-05	0.61467	3.32e-05	0.49459		4.82e-05	0.00647	4.82e-05	0.01051	4.82e-05	0.00589
																3.33e-05	0.47464	3.33e-05	0.61141	3.33e-05	0.50079		4.83e-05	0.0065	4.83e-05	0.0107	4.83e-05	0.00594
																3.34e-05	0.45095	3.34e-05	0.63452	3.34e-05	0.51783		4.84e-05	0.00668	4.84e-05	0.01042	4.84e-05	0.00581
																3.35e-05	0.44244	3.35e-05	0.67604	3.35e-05	0.52717		4.85e-05	0.00677	4.85e-05	0.00996	4.85e-05	0.00569
																3.36e-05	0.44439	3.36e-05	0.66582	3.36e-05	0.53095		4.86e-05	0.0066	4.86e-05	0.01014	4.86e-05	0.00558
																3.37e-05	0.44139	3.37e-05	0.62583	3.37e-05	0.53213		4.87e-05	0.0067	4.87e-05	0.01047	4.87e-05	0.00549
																3.38e-05	0.45225	3.38e-05	0.63316	3.38e-05	0.52444		4.88e-05	0.00655	4.88e-05	0.01032	4.88e-05	0.00562
																3.39e-05	0.4761	3.39e-05	0.64461	3.39e-05	0.52087		4.89e-05	0.00669	4.89e-05	0.0106	4.89e-05	0.00583
																3.4e-05	0.46095	3.4e-05	0.63704	3.4e-05	0.5333		4.9e-05	0.00661	4.9e-05	0.01054	4.9e-05	0.00573
																3.41e-05	0.45186	3.41e-05	0.62958	3.41e-05	0.54231		4.91e-05	0.0064	4.91e-05	0.01036	4.91e-05	0.00572
																3.42e-05	0.46023	3.42e-05	0.62941	3.42e-05	0.52822		4.92e-05	0.00671	4.92e-05	0.01059	4.92e-05	0.00578
																3.43e-05	0.45237	3.43e-05	0.63734	3.43e-05	0.5245		4.93e-05	0.0065	4.93e-05	0.01041	4.93e-05	0.00594
																3.44e-05	0.44978	3.44e-05	0.62833	3.44e-05	0.52211		4.94e-05	0.0061	4.94e-05	0.01038	4.94e-05	0.00586
																3.45e-05	0.45475	3.45e-05	0.61756	3.45e-05	0.51955		4.95e-05	0.00644	4.95e-05	0.01074	4.95e-05	0.00586
																3.46e-05	0.46455	3.46e-05	0.61296	3.46e-05	0.51864		4.96e-05	0.00687	4.96e-05	0.01062	4.96e-05	0.00585
																3.47e-05	0.46572	3.47e-05	0.61804	3.47e-05	0.52512		4.97e-05	0.007	4.97e-05	0.01044	4.97e-05	0.0058
																3.48e-05	0.45122	3.48e-05	0.63187	3.48e-05	0.52694		4.98e-05	0.00709	4.98e-05	0.01033	4.98e-05	0.00581
																3.49e-05	0.44475	3.49e-05	0.65084	3.49e-05	0.51259		4.99e-05	0.00692	4.99e-05	0.01044	4.99e-05	0.00584
																3.5e-05	0.4497	3.5e-05	0.6517	3.5e-05	0.5084		5e-05	0.00675	5e-05	0.01055	5e-05	0.00577
																3.51e-05	0.43433	3.51e-05	0.65429	3.51e-05	0.51882		5.01e-05	0.00654	5.01e-05	0.01066	5.01e-05	0.00571
																3.52e-05	0.43456	3.52e-05	0.64103	3.52e-05	0.51978		5.02e-05	0.00652	5.02e-05	0.01099	5.02e-05	0.00569
																3.53e-05	0.45369	3.53e-05	0.63372	3.53e-05	0.50308		5.03e-05	0.00652	5.03e-05	0.01077	5.03e-05	0.00596
																3.54e-05	0.46625	3.54e-05	0.62727	3.54e-05	0.50408		5.04e-05	0.00637	5.04e-05	0.01077	5.04e-05	0.00607
																3.55e-05	0.48094	3.55e-05	0.61293	3.55e-05	0.5157		5.05e-05	0.00633	5.05e-05	0.01099	5.05e-05	0.00577
																3.56e-05	0.48323	3.56e-05	0.61281	3.56e-05	0.51853		5.06e-05	0.00636	5.06e-05	0.01076	5.06e-05	0.00577
																3.57e-05	0.45712	3.57e-05	0.65312	3.57e-05	0.51065		5.07e-05	0.00623	5.07e-05	0.01035	5.07e-05	0.00568
																3.58e-05	0.46146	3.58e-05	0.65943	3.58e-05	0.50841		5.08e-05	0.00619	5.08e-05	0.0103	5.08e-05	0.00565
																3.59e-05	0.46716	3.59e-05	0.63399	3.59e-05	0.52354		5.09e-05	0.00644	5.09e-05	0.01015	5.09e-05	0.00566
																3.6e-05	0.45133	3.6e-05	0.63736	3.6e-05	0.52838		5.1e-05	0.00656	5.1e-05	0.01026	5.1e-05	0.00567
																3.61e-05	0.43125	3.61e-05	0.65125	3.61e-05	0.51061		5.11e-05	0.00659	5.11e-05	0.01092	5.11e-05	0.0056
																3.62e-05	0.43222	3.62e-05	0.63169	3.62e-05	0.49839		5.12e-05	0.00648	5.12e-05	0.01119	5.12e-05	0.00554
																3.63e-05	0.46046	3.63e-05	0.61966	3.63e-05	0.50045		5.13e-05	0.00648	5.13e-05	0.01139	5.13e-05	0.00568
																3.64e-05	0.47338	3.64e-05	0.62999	3.64e-05	0.50779		5.14e-05	0.00629	5.14e-05	0.01092	5.14e-05	0.00568
																3.65e-05	0.47592	3.65e-05	0.64041	3.65e-05	0.49557		5.15e-05	0.00623	5.15e-05	0.0107	5.15e-05	0.00576
																3.66e-05	0.463	3.66e-05	0.62662	3.66e-05	0.49816		5.16e-05	0.00643	5.16e-05	0.0103	5.16e-05	0.00582
																3.67e-05	0.46997	3.67e-05	0.63173	3.67e-05	0.51863		5.17e-05	0.00635	5.17e-05	0.01065	5.17e-05	0.00569
																3.68e-05	0.46547	3.68e-05	0.63811	3.68e-05	0.52477		5.18e-05	0.00623	5.18e-05	0.01041	5.18e-05	0.00575
																3.69e-05	0.46442	3.69e-05	0.62103	3.69e-05	0.51372		5.19e-05	0.00641	5.19e-05	0.01033	5.19e-05	0.00573
																3.7e-05	0.45229	3.7e-05	0.61618	3.7e-05	0.51048		5.2e-05	0.00612	5.2e-05	0.0105	5.2e-05	0.00564
																3.71e-05	0.4456	3.71e-05	0.63519	3.71e-05	0.51213		5.21e-05	0.00634	5.21e-05	0.01059	5.21e-05	0.00565
																3.72e-05	0.44613	3.72e-05	0.65173	3.72e-05	0.50117		5.22e-05	0.00633	5.22e-05	0.01104	5.22e-05	0.0057
																3.73e-05	0.44508	3.73e-05	0.64175	3.73e-05	0.49992		5.23e-05	0.00639	5.23e-05	0.01097	5.23e-05	0.00566
																3.74e-05	0.44947	3.74e-05	0.614	3.74e-05	0.51365		5.24e-05	0.00671	5.24e-05	0.01059	5.24e-05	0.00565
																3.75e-05	0.4607	3.75e-05	0.62229	3.75e-05	0.51705		5.25e-05	0.00667	5.25e-05	0.01083	5.25e-05	0.00562
																3.76e-05	0.47019	3.76e-05	0.61583	3.76e-05	0.51055		5.26e-05	0.00647	5.26e-05	0.01075	5.26e-05	0.00574
																3.77e-05	0.4582	3.77e-05	0.61808	3.77e-05	0.51158		5.27e-05	0.0065	5.27e-05	0.01054	5.27e-05	0.00585
																3.78e-05	0.43786	3.78e-05	0.601	3.78e-05	0.51042		5.28e-05	0.00675	5.28e-05	0.01051	5.28e-05	0.00588
																3.79e-05	0.45971	3.79e-05	0.61707	3.79e-05	0.51044		5.29e-05	0.00674	5.29e-05	0.01055	5.29e-05	0.00587
																3.8e-05	0.45861	3.8e-05	0.64492	3.8e-05	0.50784		5.3e-05	0.00674	5.3e-05	0.01052	5.3e-05	0.00578
																3.81e-05	0.43494	3.81e-05	0.6347	3.81e-05	0.50683		5.31e-05	0.00665	5.31e-05	0.01066	5.31e-05	0.00569
																3.82e-05	0.43359	3.82e-05	0.62661	3.82e-05	0.52377		5.32e-05	0.00635	5.32e-05	0.01093	5.32e-05	0.00551
																3.83e-05	0.43338	3.83e-05	0.6064	3.83e-05	0.52477		5.33e-05	0.00625	5.33e-05	0.01102	5.33e-05	0.00544
																3.84e-05	0.44934	3.84e-05	0.61602	3.84e-05	0.51122		5.34e-05	0.00642	5.34e-05	0.01029	5.34e-05	0.00563
																3.85e-05	0.46464	3.85e-05	0.63325	3.85e-05	0.51233		5.35e-05	0.00648	5.35e-05	0.01003	5.35e-05	0.00557
																3.86e-05	0.44661	3.86e-05	0.63278	3.86e-05	0.51699		5.36e-05	0.00625	5.36e-05	0.01039	5.36e-05	0.00568
																3.87e-05	0.43367	3.87e-05	0.65296	3.87e-05	0.51534		5.37e-05	0.00638	5.37e-05	0.01075	5.37e-05	0.00561
																3.88e-05	0.43725	3.88e-05	0.6525	3.88e-05	0.49535		5.38e-05	0.00631	5.38e-05	0.01066	5.38e-05	0.0057
																3.89e-05	0.43713	3.89e-05	0.64729	3.89e-05	0.47667		5.39e-05	0.00632	5.39e-05	0.01028	5.39e-05	0.00564
																3.9e-05	0.42873	3.9e-05	0.63678	3.9e-05	0.47658		5.4e-05	0.00629	5.4e-05	0.0105	5.4e-05	0.00552
																3.91e-05	0.43634	3.91e-05	0.61772	3.91e-05	0.48687		5.41e-05	0.0062	5.41e-05	0.01056	5.41e-05	0.00549
																3.92e-05	0.43928	3.92e-05	0.59627	3.92e-05	0.50618		5.42e-05	0.00649	5.42e-05	0.01037	5.42e-05	0.00544
																3.93e-05	0.44133	3.93e-05	0.59819	3.93e-05	0.51269		5.43e-05	0.00655	5.43e-05	0.0099	5.43e-05	0.00539
																3.94e-05	0.44212	3.94e-05	0.6203	3.94e-05	0.51334		5.44e-05	0.00647	5.44e-05	0.00971	5.44e-05	0.0054
																3.95e-05	0.4401	3.95e-05	0.65541	3.95e-05	0.51408		5.45e-05	0.00661	5.45e-05	0.00988	5.45e-05	0.00549
																3.96e-05	0.45055	3.96e-05	0.64701	3.96e-05	0.4992		5.46e-05	0.00662	5.46e-05	0.01037	5.46e-05	0.00564
																3.97e-05	0.45623	3.97e-05	0.64932	3.97e-05	0.49189		5.47e-05	0.00662	5.47e-05	0.01073	5.47e-05	0.00566
																3.98e-05	0.44444	3.98e-05	0.61744	3.98e-05	0.49128		5.48e-05	0.00663	5.48e-05	0.01106	5.48e-05	0.00569
																3.99e-05	0.44989	3.99e-05	0.6035	3.99e-05	0.47968		5.49e-05	0.00649	5.49e-05	0.01058	5.49e-05	0.00576
																4e-05	0.46239	4e-05	0.64386	4e-05	0.47484		5.5e-05	0.0064	5.5e-05	0.01035	5.5e-05	0.0057
																4.01e-05	0.45682	4.01e-05	0.66129	4.01e-05	0.49227		5.51e-05	0.00654	5.51e-05	0.01031	5.51e-05	0.00559
																4.02e-05	0.4391	4.02e-05	0.65941	4.02e-05	0.48995		5.52e-05	0.00641	5.52e-05	0.01047	5.52e-05	0.00546
																4.03e-05	0.42413	4.03e-05	0.6343	4.03e-05	0.48373		5.53e-05	0.00629	5.53e-05	0.01052	5.53e-05	0.00543
																4.04e-05	0.413	4.04e-05	0.59372	4.04e-05	0.4814		5.54e-05	0.00656	5.54e-05	0.0102	5.54e-05	0.00548
																4.05e-05	0.41751	4.05e-05	0.5698	4.05e-05	0.49338		5.55e-05	0.00678	5.55e-05	0.00991	5.55e-05	0.00556
																4.06e-05	0.43442	4.06e-05	0.60655	4.06e-05	0.49483		5.56e-05	0.00685	5.56e-05	0.01013	5.56e-05	0.00565
																4.07e-05	0.44279	4.07e-05	0.62923	4.07e-05	0.49359		5.57e-05	0.00654	5.57e-05	0.01003	5.57e-05	0.00573
																4.08e-05	0.4354	4.08e-05	0.61661	4.08e-05	0.49815		5.58e-05	0.00626	5.58e-05	0.01	5.58e-05	0.00577
																4.09e-05	0.44195	4.09e-05	0.63131	4.09e-05	0.50364		5.59e-05	0.00595	5.59e-05	0.01013	5.59e-05	0.00581
																4.1e-05	0.44796	4.1e-05	0.63783	4.1e-05	0.49554		5.6e-05	0.006	5.6e-05	0.01047	5.6e-05	0.00571
																4.11e-05	0.43564	4.11e-05	0.62726	4.11e-05	0.48687		5.61e-05	0.00635	5.61e-05	0.01054	5.61e-05	0.00555
																4.12e-05	0.43288	4.12e-05	0.62131	4.12e-05	0.49657		5.62e-05	0.00628	5.62e-05	0.01039	5.62e-05	0.00554
																4.13e-05	0.42517	4.13e-05	0.60502	4.13e-05	0.49121		5.63e-05	0.00606	5.63e-05	0.01037	5.63e-05	0.00552
																4.14e-05	0.43092	4.14e-05	0.61156	4.14e-05	0.49832		5.64e-05	0.00627	5.64e-05	0.01058	5.64e-05	0.00553
																4.15e-05	0.46207	4.15e-05	0.62538	4.15e-05	0.50428		5.65e-05	0.00665	5.65e-05	0.01065	5.65e-05	0.00541
																4.16e-05	0.46529	4.16e-05	0.61622	4.16e-05	0.50542		5.66e-05	0.00676	5.66e-05	0.01072	5.66e-05	0.00542
																4.17e-05	0.46195	4.17e-05	0.63034	4.17e-05	0.50585		5.67e-05	0.00656	5.67e-05	0.01105	5.67e-05	0.00569
																4.18e-05	0.45141	4.18e-05	0.63283	4.18e-05	0.50331		5.68e-05	0.00624	5.68e-05	0.01084	5.68e-05	0.00573
																4.19e-05	0.45507	4.19e-05	0.60656	4.19e-05	0.50805		5.69e-05	0.00626	5.69e-05	0.01052	5.69e-05	0.00565
																4.2e-05	0.46815	4.2e-05	0.61143	4.2e-05	0.49256		5.7e-05	0.00632	5.7e-05	0.01058	5.7e-05	0.00574
																4.21e-05	0.45817	4.21e-05	0.59696	4.21e-05	0.48381		5.71e-05	0.00615	5.71e-05	0.00988	5.71e-05	0.00566
																4.22e-05	0.44037	4.22e-05	0.5961	4.22e-05	0.49681		5.72e-05	0.00615	5.72e-05	0.00969	5.72e-05	0.00569
																4.23e-05	0.44304	4.23e-05	0.59876	4.23e-05	0.52343		5.73e-05	0.00649	5.73e-05	0.00988	5.73e-05	0.00571
																4.24e-05	0.45936	4.24e-05	0.6132	4.24e-05	0.51374		5.74e-05	0.00663	5.74e-05	0.01	5.74e-05	0.00577
																4.25e-05	0.4507	4.25e-05	0.63883	4.25e-05	0.5105		5.75e-05	0.00672	5.75e-05	0.01001	5.75e-05	0.00562
																4.26e-05	0.4373	4.26e-05	0.63348	4.26e-05	0.50961		5.76e-05	0.00676	5.76e-05	0.00987	5.76e-05	0.00556
																4.27e-05	0.4258	4.27e-05	0.60472	4.27e-05	0.50391		5.77e-05	0.0066	5.77e-05	0.00989	5.77e-05	0.00567
																4.28e-05	0.42241	4.28e-05	0.6047	4.28e-05	0.49187		5.78e-05	0.00644	5.78e-05	0.01017	5.78e-05	0.00575
																4.29e-05	0.43472	4.29e-05	0.62663	4.29e-05	0.47413		5.79e-05	0.00642	5.79e-05	0.01006	5.79e-05	0.0056
																4.3e-05	0.44208	4.3e-05	0.62788	4.3e-05	0.47082		5.8e-05	0.0064	5.8e-05	0.01012	5.8e-05	0.00557
																4.31e-05	0.43641	4.31e-05	0.60894	4.31e-05	0.48243		5.81e-05	0.00648	5.81e-05	0.01002	5.81e-05	0.00566
																4.32e-05	0.42101	4.32e-05	0.58594	4.32e-05	0.48598		5.82e-05	0.00641	5.82e-05	0.01002	5.82e-05	0.00567
																4.33e-05	0.42218	4.33e-05	0.58076	4.33e-05	0.48113		5.83e-05	0.00625	5.83e-05	0.01039	5.83e-05	0.0056
																4.34e-05	0.42665	4.34e-05	0.59313	4.34e-05	0.48474		5.84e-05	0.0063	5.84e-05	0.01054	5.84e-05	0.00554
																4.35e-05	0.42913	4.35e-05	0.60199	4.35e-05	0.48962		5.85e-05	0.00639	5.85e-05	0.01063	5.85e-05	0.00561
																4.36e-05	0.44106	4.36e-05	0.59913	4.36e-05	0.46828		5.86e-05	0.0064	5.86e-05	0.01056	5.86e-05	0.00552
																4.37e-05	0.44503	4.37e-05	0.60297	4.37e-05	0.46363		5.87e-05	0.0064	5.87e-05	0.01053	5.87e-05	0.00566
																4.38e-05	0.44125	4.38e-05	0.59878	4.38e-05	0.45938		5.88e-05	0.0062	5.88e-05	0.01025	5.88e-05	0.00558
																4.39e-05	0.43798	4.39e-05	0.59862	4.39e-05	0.47256		5.89e-05	0.00611	5.89e-05	0.00979	5.89e-05	0.00545
																4.4e-05	0.43108	4.4e-05	0.61488	4.4e-05	0.48584		5.9e-05	0.00621	5.9e-05	0.00968	5.9e-05	0.0054
																4.41e-05	0.42954	4.41e-05	0.62586	4.41e-05	0.4847		5.91e-05	0.00653	5.91e-05	0.00999	5.91e-05	0.0054
																4.42e-05	0.41643	4.42e-05	0.60793	4.42e-05	0.48023		5.92e-05	0.00633	5.92e-05	0.01042	5.92e-05	0.00534
																4.43e-05	0.41438	4.43e-05	0.60162	4.43e-05	0.4692		5.93e-05	0.00611	5.93e-05	0.01093	5.93e-05	0.00543
																4.44e-05	0.40525	4.44e-05	0.59838	4.44e-05	0.48243		5.94e-05	0.00606	5.94e-05	0.01065	5.94e-05	0.00522
																4.45e-05	0.40753	4.45e-05	0.61617	4.45e-05	0.50766		5.95e-05	0.00643	5.95e-05	0.01018	5.95e-05	0.00528
																4.46e-05	0.41969	4.46e-05	0.61296	4.46e-05	0.50567		5.96e-05	0.00666	5.96e-05	0.01023	5.96e-05	0.00554
																4.47e-05	0.43563	4.47e-05	0.60946	4.47e-05	0.49514		5.97e-05	0.00646	5.97e-05	0.01032	5.97e-05	0.00561
																4.48e-05	0.44106	4.48e-05	0.58485	4.48e-05	0.49299		5.98e-05	0.00633	5.98e-05	0.01016	5.98e-05	0.00549
																4.49e-05	0.44474	4.49e-05	0.59428	4.49e-05	0.49678		5.99e-05	0.0063	5.99e-05	0.01009	5.99e-05	0.00542
																4.5e-05	0.44363	4.5e-05	0.61254	4.5e-05	0.48941		6e-05	0.00641	6e-05	0.01036	6e-05	0.00553
																4.51e-05	0.42642	4.51e-05	0.63208	4.51e-05	0.48299		6.01e-05	0.00664	6.01e-05	0.01067	6.01e-05	0.00566
																4.52e-05	0.40363	4.52e-05	0.6368	4.52e-05	0.48176		6.02e-05	0.00643	6.02e-05	0.01038	6.02e-05	0.00563
																4.53e-05	0.4083	4.53e-05	0.60787	4.53e-05	0.47805		6.03e-05	0.00636	6.03e-05	0.01037	6.03e-05	0.00582
																4.54e-05	0.41519	4.54e-05	0.61076	4.54e-05	0.46817		6.04e-05	0.0064	6.04e-05	0.01027	6.04e-05	0.00582
																4.55e-05	0.43025	4.55e-05	0.59238	4.55e-05	0.47194		6.05e-05	0.00637	6.05e-05	0.01	6.05e-05	0.00575
																4.56e-05	0.44533	4.56e-05	0.58657	4.56e-05	0.47806		6.06e-05	0.00611	6.06e-05	0.00998	6.06e-05	0.00583
																4.57e-05	0.44243	4.57e-05	0.61402	4.57e-05	0.48107		6.07e-05	0.0062	6.07e-05	0.01021	6.07e-05	0.00589
																4.58e-05	0.44004	4.58e-05	0.60999	4.58e-05	0.46965		6.08e-05	0.0065	6.08e-05	0.01024	6.08e-05	0.00576
																4.59e-05	0.42476	4.59e-05	0.59639	4.59e-05	0.46305		6.09e-05	0.00652	6.09e-05	0.01045	6.09e-05	0.00574
																4.6e-05	0.40118	4.6e-05	0.59157	4.6e-05	0.47541		6.1e-05	0.00647	6.1e-05	0.01046	6.1e-05	0.00557
																4.61e-05	0.40576	4.61e-05	0.59596	4.61e-05	0.49518		6.11e-05	0.00645	6.11e-05	0.01058	6.11e-05	0.00555
																4.62e-05	0.41463	4.62e-05	0.60364	4.62e-05	0.48939		6.12e-05	0.00634	6.12e-05	0.01048	6.12e-05	0.00556
																4.63e-05	0.42749	4.63e-05	0.5856	4.63e-05	0.47458		6.13e-05	0.00608	6.13e-05	0.01021	6.13e-05	0.00552
																4.64e-05	0.44366	4.64e-05	0.58225	4.64e-05	0.46745		6.14e-05	0.00633	6.14e-05	0.01016	6.14e-05	0.00557
																4.65e-05	0.42512	4.65e-05	0.59255	4.65e-05	0.47592		6.15e-05	0.00637	6.15e-05	0.00989	6.15e-05	0.00551
[truncated: 36,034 more rows]

## Sheet: Fig.3
A										E							F
[truncated: 453 more rows]

[truncated: 6 more sheets: Fig.4, Fig.S2, Fig.S3, Fig.S4, Fig.S5, Fig.S7]
